# Supplementary material for: Crystal structure of 2-methyl-3-nitro­benzoic anhydride
Source: Acta Crystallogr E Crystallogr Commun. 2015 Jun 6;71(Pt 7):o451. doi: 10.1107/S2056989015010531 (PMC4518930; doi:10.1107/S2056989015010531)
Supplement: Supplementary file 1 [file e-71-0o451-sup1.cif]

##############################################################################
#                                                                            #
# This CIF contains the data in a paper accepted for publication in          #
# Acta Crystallographica Section E. It conforms to the requirements of       #
# Notes for Authors for Acta Crystallographica Section E, and has been       #
# peer reviewed under the auspices of the IUCr Commission on Journals.       #
#                                                                            #
# Full details of the Crystallographic Information File format               #
# are given in the paper "The Crystallographic Information File (CIF):       #
# a New Standard Archive File for Crystallography" by S. R. Hall, F. H.      #
# Allen and I. D. Brown [Acta Cryst. (1991), A47, 655-685].                  #
#                                                                            #
# The current version of the core CIF dictionary is obtainable from          #
# ftp://ftp.iucr.org/pub/cif_core.dic.                                       #
#                                                                            #
# Software is freely available for graphical display of the structure(s)     #
# in this CIF. For information consult the CIF software page                 #
# http://www.iucr.org/resources/cif/software.                                #
#                                                                            #
# This file may be used for bona fide research purposes within the           #
# scientific community so long as proper attribution is given to the journal # 
# article from which it was obtained.                                        #
#                                                                            #
##############################################################################
data_I
_database_code_depnum_ccdc_archive 'CCDC 1404417'
_audit_creation_method     'SHELXL-2014/7'
_chemical_name_systematic     '2-Methyl-3-nitrobenzoic anhydride'
_chemical_name_common     '2-Methyl-3-nitrobenzoic anhydride'
_chemical_formula_moiety     'C16 H12 N2 O7'
_chemical_formula_sum     'C16 H12 N2 O7'
_chemical_formula_iupac     'C16 H12 N2 O7'
_chemical_formula_weight     344.28
_chemical_melting_point     428.0(10)
_symmetry_cell_setting     monoclinic
_space_group_name_H-M_alt     'C 2/c'
_space_group_name_Hall     '-C 2yc'
loop_
    _space_group_symop_operation_xyz
    'x, y, z'
    '-x, y, -z+1/2'
    'x+1/2, y+1/2, z'
    '-x+1/2, y+1/2, -z+1/2'
    '-x, -y, -z'
    'x, -y, z-1/2'
    '-x+1/2, -y+1/2, -z'
    'x+1/2, -y+1/2, z-1/2'
_cell_length_a     10.6332(5)
_cell_length_b     11.6961(4)
_cell_length_c     12.7934(6)
_cell_angle_alpha     90
_cell_angle_beta     111.930(6)
_cell_angle_gamma     90
_cell_volume     1475.95(12)
_cell_formula_units_Z     4
_cell_measurement_reflns_used     5209
_cell_measurement_theta_min     5.87
_cell_measurement_theta_max     73.18
_cell_measurement_temperature     123
_exptl_crystal_description     'block'
_exptl_crystal_colour     'colourless'
_exptl_crystal_size_max     0.45
_exptl_crystal_size_mid     0.40
_exptl_crystal_size_min     0.16
_exptl_crystal_density_diffrn     1.549
_exptl_crystal_density_meas     ?
_exptl_crystal_density_method     'not measured'
_exptl_crystal_F_000     712
_exptl_absorpt_coefficient_mu     1.062
_exptl_absorpt_correction_type     multi-scan
_exptl_absorpt_process_details
;
(CrysAlisPro; Oxford Diffraction, 2010)
;
_exptl_absorpt_correction_T_min     0.54958
_exptl_absorpt_correction_T_max     1.00000
_diffrn_ambient_temperature     123
_diffrn_radiation_type     CuK\a
_diffrn_radiation_wavelength     1.54180
_diffrn_radiation_source     'fine-focus sealed tube'
_diffrn_radiation_monochromator     graphite
_diffrn_measurement_device_type     'Oxford Diffraction Gemini S'
_diffrn_measurement_method     '\w scans'
_diffrn_detector_area_resol_mean     ?
_diffrn_reflns_number     5209
_diffrn_reflns_av_R_equivalents     0.1008
_diffrn_reflns_av_sigmaI/netI     0.0600
_diffrn_reflns_theta_min     5.868
_diffrn_reflns_theta_max     73.181
_diffrn_reflns_theta_full     70.00
_diffrn_measured_fraction_theta_max     0.987
_diffrn_measured_fraction_theta_full     0.996
_diffrn_reflns_limit_h_min     -12
_diffrn_reflns_limit_h_max     13
_diffrn_reflns_limit_k_min     -14
_diffrn_reflns_limit_k_max     14
_diffrn_reflns_limit_l_min     -14
_diffrn_reflns_limit_l_max     15
_diffrn_standards_number     0
_diffrn_standards_interval_count     .
_diffrn_standards_interval_time     120
_diffrn_standards_decay_%     0
_refine_special_details
;
Refinement of <i>F</i>^2^ against ALL reflections. The weighted <i>R</i>-factor
<i>wR</i> and goodness of fit <i>S</i> are based on <i>F</i>^2^, conventional
<i>R</i>-factors <i>R</i> are based on <i>F</i>, with <i>F</i> set to zero for
negative <i>F</i>^2^. The threshold expression of <i>F</i>^2^ >
\s(<i>F</i>^2^) is used only for calculating <i>R</i>-factors(gt) <i>etc</i>.
and is not relevant to the choice of reflections for refinement.
<i>R</i>-factors based on <i>F</i>^2^ are statistically about twice as large
as those based on <i>F</i>, and <i>R</i>- factors based on ALL data will be
even larger.
;
_reflns_number_total     1466
_reflns_number_gt     1384
_reflns_threshold_expression     'I>2\s(I)'
_refine_ls_structure_factor_coef     Fsqd
_refine_ls_matrix_type     full
_refine_ls_R_factor_all     0.0616
_refine_ls_R_factor_gt     0.0592
_refine_ls_wR_factor_gt     0.1595
_refine_ls_wR_factor_ref     0.1625
_refine_ls_goodness_of_fit_ref     1.082
_refine_ls_restrained_S_all     1.082
_refine_ls_number_reflns     1466
_refine_ls_number_parameters     115
_refine_ls_number_restraints     0
_refine_ls_hydrogen_treatment     constr
_refine_ls_weighting_scheme     calc
_refine_ls_weighting_details
         'calc w=1/[\s^2^(Fo^2^)+(0.0933P)^2^+1.5216P] where P=(Fo^2^+2Fc^2^)/3'
_atom_sites_solution_hydrogens     geom
_atom_sites_solution_primary     direct
_atom_sites_solution_secondary     difmap
_refine_ls_shift/su_max     0.000
_refine_ls_shift/su_mean     0.000
_refine_diff_density_max     0.404
_refine_diff_density_min     -0.329
_refine_ls_extinction_method     none
_refine_ls_extinction_coef     ?
loop_
    _atom_type_symbol
    _atom_type_description
    _atom_type_scat_dispersion_real
    _atom_type_scat_dispersion_imag
    _atom_type_scat_source
    'O' 'O' 0.0492 0.0322
                         'International Tables Vol C Tables 4.2.6.8 and 6.1.1.4'
    'N' 'N' 0.0311 0.0180
                         'International Tables Vol C Tables 4.2.6.8 and 6.1.1.4'
    'C' 'C' 0.0181 0.0091
                         'International Tables Vol C Tables 4.2.6.8 and 6.1.1.4'
    'H' 'H' 0.0000 0.0000
                         'International Tables Vol C Tables 4.2.6.8 and 6.1.1.4'
_computing_data_collection
;
CrysAlisPro (Oxford Diffraction, 2010)
;
_computing_cell_refinement
;
CrysAlisPro (Oxford Diffraction, 2010)
;
_computing_data_reduction
;
CrysAlisPro (Oxford Diffraction, 2010)
;
_computing_structure_solution
;
SIR92 (Altomare et al., 1994)
;
_computing_structure_refinement
;
SHELXL2014 (Sheldrick, 2015)
;
_computing_molecular_graphics
;
Ortep-3 for Windows (Farrugia, 2012) and Mercury (Macrae <i>et al.</i>,
2006)
;
_computing_publication_material
;
WinGX (Farrugia, 2012)
;
loop_
    _atom_site_type_symbol
    _atom_site_label
    _atom_site_fract_x
    _atom_site_fract_y
    _atom_site_fract_z
    _atom_site_U_iso_or_equiv
    _atom_site_adp_type
    _atom_site_calc_flag
    _atom_site_occupancy
    _atom_site_disorder_assembly
    _atom_site_disorder_group
    O O1 -0.22053(15) 0.30472(11) 0.21092(12) 0.0323(4) Uani d 1 . .
    O O2 -0.15352(15) 0.13946(12) 0.17543(12) 0.0348(4) Uani d 1 . .
    O O3 0.03327(14) 0.37124(12) 0.65687(11) 0.0303(4) Uani d 1 . .
    O O4 0.0000 0.21684(16) 0.7500 0.0270(5) Uani d 1 . .
    N N1 -0.17462(15) 0.20860(13) 0.23928(13) 0.0247(4) Uani d 1 . .
    C C1 -0.08126(16) 0.24457(15) 0.44518(15) 0.0214(4) Uani d 1 . .
    C C2 -0.14895(17) 0.17107(15) 0.35513(15) 0.0223(4) Uani d 1 . .
    C C3 -0.19730(18) 0.06382(15) 0.36540(16) 0.0254(4) Uani d 1 . .
    H H3 -0.2393 0.0172 0.3009 0.031 Uiso calc 1 . .
    C C4 -0.18356(18) 0.02561(16) 0.47094(16) 0.0275(4) Uani d 1 . .
    H H4 -0.2150 -0.0482 0.4804 0.033 Uiso calc 1 . .
    C C5 -0.12307(18) 0.09647(16) 0.56351(15) 0.0252(4) Uani d 1 . .
    H H5 -0.1164 0.0716 0.6361 0.030 Uiso calc 1 . .
    C C6 -0.07208(17) 0.20339(14) 0.55154(15) 0.0219(4) Uani d 1 . .
    C C7 -0.0176(2) 0.35437(16) 0.42891(16) 0.0284(5) Uani d 1 . .
    H H7A -0.0092 0.3536 0.3552 0.043 Uiso calc 1 . .
    H H7B 0.0724 0.3623 0.4883 0.043 Uiso calc 1 . .
    H H7C -0.0747 0.4189 0.4326 0.043 Uiso calc 1 . .
    C C8 -0.00896(18) 0.27684(16) 0.65334(15) 0.0231(4) Uani d 1 . .
loop_
    _atom_site_aniso_label
    _atom_site_aniso_U_11
    _atom_site_aniso_U_22
    _atom_site_aniso_U_33
    _atom_site_aniso_U_12
    _atom_site_aniso_U_13
    _atom_site_aniso_U_23
    O1 0.0356(8) 0.0225(7) 0.0357(8) 0.0027(6) 0.0095(6) 0.0041(5)
    O2 0.0382(9) 0.0322(8) 0.0336(8) 0.0025(6) 0.0130(6) -0.0055(5)
    O3 0.0288(7) 0.0253(7) 0.0315(7) -0.0084(5) 0.0051(6) -0.0010(5)
    O4 0.0288(10) 0.0222(9) 0.0279(9) 0.000 0.0082(8) 0.000
    N1 0.0188(8) 0.0233(8) 0.0299(8) -0.0014(6) 0.0067(6) -0.0012(6)
    C1 0.0126(7) 0.0194(8) 0.0307(9) 0.0006(6) 0.0062(6) -0.0009(7)
    C2 0.0150(8) 0.0207(9) 0.0293(9) 0.0012(6) 0.0061(7) 0.0002(7)
    C3 0.0170(8) 0.0218(9) 0.0327(9) -0.0007(7) 0.0038(7) -0.0026(7)
    C4 0.0216(8) 0.0199(8) 0.0362(10) -0.0046(7) 0.0052(7) 0.0012(7)
    C5 0.0178(8) 0.0247(9) 0.0301(9) -0.0017(7) 0.0054(7) 0.0023(7)
    C6 0.0121(7) 0.0202(8) 0.0310(10) 0.0002(6) 0.0054(7) -0.0008(6)
    C7 0.0292(10) 0.0253(9) 0.0312(9) -0.0093(7) 0.0118(8) -0.0030(7)
    C8 0.0146(8) 0.0247(9) 0.0272(9) 0.0002(7) 0.0047(6) 0.0018(7)
_geom_special_details
;
 All esds (except the esd in the dihedral angle between two l.s. planes)
 are estimated using the full covariance matrix.  The cell esds are taken
 into account individually in the estimation of esds in distances, angles
 and torsion angles; correlations between esds in cell parameters are only
 used when they are defined by crystal symmetry.  An approximate (isotropic)
 treatment of cell esds is used for estimating esds involving l.s. planes.
;
loop_
    _geom_bond_atom_site_label_1
    _geom_bond_atom_site_label_2
    _geom_bond_site_symmetry_2
    _geom_bond_distance
    _geom_bond_publ_flag
    O1 N1 . 1.225(2) ?
    O2 N1 . 1.228(2) ?
    O3 C8 . 1.186(2) ?
    O4 C8 . 1.3939(19) ?
    O4 C8 2_556 1.3939(19) ?
    N1 C2 . 1.470(2) ?
    C1 C2 . 1.402(2) ?
    C1 C6 . 1.412(3) ?
    C1 C7 . 1.502(2) ?
    C2 C3 . 1.380(2) ?
    C3 C4 . 1.377(3) ?
    C3 H3 . 0.9500 ?
    C4 C5 . 1.391(3) ?
    C4 H4 . 0.9500 ?
    C5 C6 . 1.394(2) ?
    C5 H5 . 0.9500 ?
    C6 C8 . 1.494(2) ?
    C7 H7A . 0.9800 ?
    C7 H7B . 0.9800 ?
    C7 H7C . 0.9800 ?
loop_
    _geom_angle_atom_site_label_1
    _geom_angle_atom_site_label_2
    _geom_angle_atom_site_label_3
    _geom_angle_site_symmetry_1
    _geom_angle_site_symmetry_3
    _geom_angle
    _geom_angle_publ_flag
    C8 O4 C8 . 2_556 119.5(2) ?
    O1 N1 O2 . . 123.96(16) ?
    O1 N1 C2 . . 118.41(15) ?
    O2 N1 C2 . . 117.56(15) ?
    C2 C1 C6 . . 114.35(16) ?
    C2 C1 C7 . . 122.01(16) ?
    C6 C1 C7 . . 123.55(15) ?
    C3 C2 C1 . . 125.05(17) ?
    C3 C2 N1 . . 115.58(15) ?
    C1 C2 N1 . . 119.37(15) ?
    C4 C3 C2 . . 118.77(16) ?
    C4 C3 H3 . . 120.6 ?
    C2 C3 H3 . . 120.6 ?
    C3 C4 C5 . . 119.17(17) ?
    C3 C4 H4 . . 120.4 ?
    C5 C4 H4 . . 120.4 ?
    C4 C5 C6 . . 121.08(17) ?
    C4 C5 H5 . . 119.5 ?
    C6 C5 H5 . . 119.5 ?
    C5 C6 C1 . . 121.47(16) ?
    C5 C6 C8 . . 119.12(16) ?
    C1 C6 C8 . . 119.39(15) ?
    C1 C7 H7A . . 109.5 ?
    C1 C7 H7B . . 109.5 ?
    H7A C7 H7B . . 109.5 ?
    C1 C7 H7C . . 109.5 ?
    H7A C7 H7C . . 109.5 ?
    H7B C7 H7C . . 109.5 ?
    O3 C8 O4 . . 122.37(16) ?
    O3 C8 C6 . . 127.50(16) ?
    O4 C8 C6 . . 110.09(15) ?
loop_
    _geom_torsion_atom_site_label_1
    _geom_torsion_atom_site_label_2
    _geom_torsion_atom_site_label_3
    _geom_torsion_atom_site_label_4
    _geom_torsion_site_symmetry_1
    _geom_torsion_site_symmetry_2
    _geom_torsion_site_symmetry_3
    _geom_torsion_site_symmetry_4
    _geom_torsion
    _geom_torsion_publ_flag
    C6 C1 C2 C3 . . . . -3.8(3) ?
    C7 C1 C2 C3 . . . . 172.93(16) ?
    C6 C1 C2 N1 . . . . 175.09(14) ?
    C7 C1 C2 N1 . . . . -8.2(2) ?
    O1 N1 C2 C3 . . . . 132.42(17) ?
    O2 N1 C2 C3 . . . . -44.8(2) ?
    O1 N1 C2 C1 . . . . -46.6(2) ?
    O2 N1 C2 C1 . . . . 136.26(17) ?
    C1 C2 C3 C4 . . . . 2.4(3) ?
    N1 C2 C3 C4 . . . . -176.46(16) ?
    C2 C3 C4 C5 . . . . 0.8(3) ?
    C3 C4 C5 C6 . . . . -2.3(3) ?
    C4 C5 C6 C1 . . . . 0.8(3) ?
    C4 C5 C6 C8 . . . . 179.52(16) ?
    C2 C1 C6 C5 . . . . 2.1(2) ?
    C7 C1 C6 C5 . . . . -174.58(16) ?
    C2 C1 C6 C8 . . . . -176.64(14) ?
    C7 C1 C6 C8 . . . . 6.7(3) ?
    C8 O4 C8 O3 2_556 . . . 25.06(14) ?
    C8 O4 C8 C6 2_556 . . . -157.20(15) ?
    C5 C6 C8 O3 . . . . -176.29(18) ?
    C1 C6 C8 O3 . . . . 2.5(3) ?
    C5 C6 C8 O4 . . . . 6.1(2) ?
    C1 C6 C8 O4 . . . . -175.15(14) ?
loop_
    _geom_hbond_atom_site_label_D
    _geom_hbond_atom_site_label_H
    _geom_hbond_atom_site_label_A
    _geom_hbond_site_symmetry_A
    _geom_hbond_distance_DH
    _geom_hbond_distance_HA
    _geom_hbond_distance_DA
    _geom_hbond_angle_DHA
    C3 H3 O1 4_445 0.95 2.52 3.204(2) 129.2
_shelx_hkl_file
;
   3  -3  -4 343328. 851.791   0
   2  -2  -4 114.723 33.5140   0
   2   0  -4 26847.4 207.331   0
   2   2  -4 147.314 34.0659   0
   3   3  -4 273352. 764.463   0
   2  -4  -3 182.734 29.7114   0
   1  -1  -3 127959. 390.608   0
   1  -3  -2 139047. 333.649   0
   1  -1  -2 40635.4 197.237   0
   1   1  -2 35047.1 182.494   0
   1   3  -2 109742. 291.635   0
   0   0   2 92731.4 301.744   0
   0  -2   3 57864.5 301.989   0
   0   0   3 135.156 29.7962   0
   0   2   3 57352.1 297.596   0
   1   3   3 26718.1 219.448   0
   0  -2   4 64765.1 372.485   0
   0   0   4 7963.97 132.473   0
   0   2   4 58532.6 349.826   0
  -1  -5  -1 31151.1 218.100   1
  -2  -4  -1 6804.01 102.209   1
  -1  -3  -1 57255.3 212.426   1
  -2  -6   0 31711.1 264.293   1
  -2  -4   0 41520.9 254.929   1
  -1  -1   0 39620.8 142.658   1
  -2  -6   1 110845. 547.922   1
  -3  -5   1 10216.1 172.101   1
  -2  -4   1 29917.5 234.570   1
  -3  -3   1 273343. 740.308   1
  -2  -2   1 213936. 2032.04   1
  -1  -1   1 128328. 1143.25   1
  -1  -9   2 6849.19 191.153   1
  -2  -8   2 29978.1 354.639   1
  -3  -7   2 2556.15 109.805   1
  -4  -6   2 51237.1 454.373   1
  -2  -6   2 24673.0 283.300   1
  -3  -5   2 3930.94 112.439   1
  -3  -3   2 1582.54 68.9478   1
  -2  -2   2 165069. 467.600   1
  -4  -8   3 12619.9 260.283   1
  -2  -8   3 27883.1 365.638   1
  -3  -7   3 12237.8 224.898   1
  -4  -6   3 13373.7 240.075   1
  -3  -5   3 20429.8 252.649   1
  -4  -4   3 2198.81 95.9570   1
  -3  -3   3 126527. 532.280   1
  -2  -2   3 144562. 481.764   1
  -4  -8   4 6081.47 199.563   1
  -2  -8   4 3452.81 149.694   1
  -3  -7   4 6570.33 181.350   1
  -4  -6   4 10980.3 238.903   1
  -3  -5   4 260.834 56.6535   1
  -4  -4   4 23661.7 289.923   1
  -3  -3   4 282100. 813.974   1
  -2  -2   4 111.061 34.3855   1
  -3  -1   4 77624.0 400.486   1
  -2   0   4 33719.4 211.672   1
  -2  -8   5 10461.3 249.171   1
  -3  -7   5 66164.8 571.095   1
  -4  -6   5 985.640 96.1051   1
  -3  -5   5 172802. 809.441   1
  -4  -4   5 9953.70 210.138   1
  -3  -3   5 354426. 965.834   1
  -2  -2   5 24044.5 229.134   1
  -3  -1   5 99724.3 460.993   1
  -2   0   5 399.432 34.8869   1
  -3  -7   6 94.6031 74.5901   1
  -4  -6   6 118781. 803.180   1
  -2  -6   6 16204.1 284.088   1
  -3  -5   6 69375.1 537.208   1
  -4  -4   6 11110.3 229.705   1
  -3  -3   6 172961. 710.000   1
  -2  -2   6 7221.33 135.695   1
  -3  -1   6 184300. 656.660   1
  -4  -6   7 112735. 801.898   1
  -2  -6   7 9719.28 228.349   1
  -3  -5   7 43771.4 442.837   1
  -2  -4   7 15635.8 247.776   1
  -3  -3   7 45493.2 395.612   1
  -2  -2   7 188.968 40.7123   1
  -2  -6   8 2410.25 131.042   1
  -3  -5   8 4194.67 157.425   1
  -4  -4   8 37228.4 422.902   1
  -2  -4   8 8693.71 191.232   1
  -3  -3   8 21765.1 293.250   1
  -2   0  -3 187.816 24.8317   2
  -1   1  -3 231137. 386.824   2
  -2   2  -3 44522.7 277.830   2
  -1   3  -3 26945.7 215.640   2
  -5  -3  -2 5206.68 173.349   2
  -5  -1  -2 5469.89 142.095   2
  -3  -1  -2 122739. 549.624   2
  -4   0  -2 124117. 506.777   2
  -2   0  -2 98002.5 341.733   2
  -5   1  -2 5625.11 144.939   2
  -3   1  -2 102440. 452.988   2
  -1   1  -2 480.811 27.7941   2
  -4   2  -2 118500. 559.119   2
  -2   2  -2 230290. 626.415   2
  -5   3  -2 5674.01 156.309   2
  -3   3  -2 199703. 767.017   2
  -1   3  -2 112.294 26.4924   2
  -4   4  -2 575.104 56.8689   2
  -2   4  -2 17815.2 221.148   2
  -3   5  -2 5699.98 147.883   2
  -4   6  -2 6851.72 182.904   2
  -2   6  -2 6918.61 175.092   2
  -6  -4  -1 34769.7 483.459   2
  -6  -2  -1 98084.2 695.604   2
  -5  -1  -1 26402.5 320.876   2
  -6   0  -1 136.876 50.0450   2
  -4   0  -1 217.646 47.7520   2
  -2   0  -1 381.077 33.7914   2
  -5   1  -1 28336.4 320.821   2
  -3   1  -1 261801. 668.556   2
  -1   1  -1 75178.3 243.288   2
  -6   2  -1 91703.8 616.760   2
  -4   2  -1 27243.6 281.202   2
  -5   3  -1 5954.78 162.820   2
  -3   3  -1 5157.53 120.642   2
  -1   3  -1 37667.8 266.163   2
  -6   4  -1 41302.7 468.147   2
  -4   4  -1 25191.4 319.004   2
  -2   4  -1 2722.22 88.1201   2
  -5   5  -1 0.67503 5.21434   2
  -3   5  -1 13841.7 231.854   2
  -1   5  -1 26573.9 293.298   2
  -4   6  -1 12440.8 246.754   2
  -2   6  -1 13030.9 232.618   2
  -3   7  -1 25232.6 364.508   2
  -7  -3   0 34427.9 473.674   2
  -6  -2   0 1321.07 120.238   2
  -7  -1   0 1268.29 98.0200   2
  -5  -1   0 198.038 69.0896   2
  -8   0   0 2317.39 138.826   2
  -6   0   0 168930. 768.190   2
  -4   0   0 28982.3 283.609   2
  -2   0   0 59682.8 303.209   2
  -7   1   0 1947.53 122.028   2
  -5   1   0 301.194 51.1099   2
  -6   2   0 969.145 92.7956   2
  -4   2   0 31912.1 307.163   2
  -7   3   0 38431.8 463.009   2
  -5   3   0 160800. 801.430   2
  -1   3   0 4591.89 92.4318   2
  -6   4   0 19048.4 314.637   2
  -2   4   0 12079.0 176.982   2
  -5   5   0 304.713 57.1914   2
  -3   5   0 4485.91 129.478   2
  -1   5   0 91949.1 539.922   2
  -6   6   0 12673.8 271.096   2
  -2   6   0 26164.0 327.695   2
  -3   7   0 34430.6 418.391   2
  -7  -5   1 123528. 1040.16   2
  -7  -3   1 16879.1 353.311   2
  -8  -2   1 1023.88 106.229   2
  -6  -2   1 105101. 783.089   2
  -7  -1   1 3335.65 144.568   2
  -5  -1   1 1773.88 107.157   2
  -8   0   1-64.6570 105.538   2
  -6   0   1-34.4539 56.8560   2
  -4   0   1 156.085 49.7066   2
  -2   0   1 184.661 26.4274   2
  -7   1   1 3993.95 164.941   2
  -5   1   1 571.771 51.6658   2
  -1   1   1 216625. 413.524   2
  -8   2   1 1136.44 112.576   2
  -6   2   1 102229. 683.165   2
  -4   2   1 59646.2 413.855   2
  -7   3   1 16982.2 315.822   2
  -5   3   1 116814. 655.079   2
  -1   3   1 12043.8 148.089   2
  -6   4   1 38017.1 451.452   2
  -2   4   1 14812.8 195.209   2
  -7   5   1 108378. 832.056   2
  -5   5   1 4584.91 161.011   2
  -3   5   1 3141.63 109.235   2
  -1   5   1 215035. 818.462   2
  -6   6   1 319.437 72.4657   2
  -2   6   1 85300.0 585.507   2
  -4   8   1 2360.80 129.900   2
  -7  -3   2 238724. 1331.36   2
  -8  -2   2 162.107 105.742   2
  -6  -2   2 567185. 1855.35   2
  -7  -1   2 13097.8 271.928   2
  -5  -1   2 4226.93 151.712   2
  -8   0   2 408.549 87.2382   2
  -6   0   2 10806.7 215.527   2
  -4   0   2 79168.8 479.414   2
  -2   0   2 343857. 720.090   2
  -7   1   2 13421.7 270.390   2
  -5   1   2 5053.00 115.561   2
  -3   1   2 302447. 688.411   2
  -1   1   2 36842.9 164.035   2
  -8   2   2 606.947 102.011   2
  -6   2   2 473328. 1453.15   2
  -4   2   2 693.044 59.7586   2
  -2   2   2 155199. 485.667   2
  -7   3   2 192259. 996.909   2
  -5   3   2 73312.1 526.088   2
  -3   3   2 2071.24 82.6696   2
  -1   3   2 128402. 480.520   2
  -6   4   2 132800. 837.336   2
  -4   4   2 169801. 795.082   2
  -2   4   2 4890.61 115.854   2
  -7   5   2 52427.4 588.889   2
  -5   5   2 963.506 87.8586   2
  -3   5   2 645.492 52.7025   2
  -1   5   2 80075.9 495.186   2
  -6   6   2 838.866 78.6038   2
  -4   6   2 22165.7 327.317   2
  -2   6   2 17661.2 265.475   2
  -3   7   2 2012.95 111.966   2
  -4   8   2 65149.1 629.887   2
  -7  -3   3 86878.3 811.426   2
  -8  -2   3 1382.20 135.508   2
  -6  -2   3 84413.2 720.572   2
  -7  -1   3 5527.73 189.904   2
  -5  -1   3 55577.7 493.750   2
  -8   0   3-30.4107 77.8066   2
  -6   0   3-81.7870 59.4540   2
  -4   0   3 160.502 48.6674   2
  -2   0   3 326.964 30.6057   2
  -7   1   3 5443.50 177.976   2
  -5   1   3 33164.3 283.656   2
  -3   1   3 87637.5 342.521   2
  -1   1   3 139445. 323.114   2
  -8   2   3 1506.77 121.478   2
  -6   2   3 71608.7 566.442   2
  -4   2   3 97618.8 523.739   2
  -2   2   3 141772. 480.757   2
  -7   3   3 71571.4 609.575   2
  -5   3   3 162914. 778.369   2
  -3   3   3 132161. 589.369   2
  -1   3   3 924.276 48.3891   2
  -6   4   3 19926.5 328.150   2
  -4   4   3 1785.04 89.7221   2
  -2   4   3 332.684 46.9775   2
  -7   5   3 255.745 94.5511   2
  -5   5   3 1855.74 110.677   2
  -3   5   3 15914.5 242.232   2
  -6   6   3 2365.30 120.412   2
  -4   6   3 8673.52 208.667   2
  -2   6   3 3460.00 127.071   2
  -3   7   3 10458.5 229.689   2
  -4   8   3 11163.7 263.965   2
  -7  -3   4 6440.13 239.245   2
  -8  -2   4 28906.1 436.807   2
  -6  -2   4 882.171 108.894   2
  -7  -1   4 46431.2 497.545   2
  -5  -1   4 161.934 60.3108   2
  -8   0   4 19820.7 331.192   2
  -6   0   4 538.104 70.2982   2
  -4   0   4 160375. 651.942   2
  -2   0   4 29217.5 176.957   2
  -7   1   4 48107.9 495.396   2
  -5   1   4 135.035 40.0678   2
  -3   1   4 72655.7 360.703   2
  -1   1   4 25285.1 125.543   2
  -8   2   4 30666.7 437.059   2
  -6   2   4 745.074 82.1571   2
  -4   2   4 677.844 59.7145   2
  -2   2   4 277.160 32.3618   2
  -7   3   4 5052.75 170.820   2
  -5   3   4 1167.02 79.0335   2
  -3   3   4 322208. 895.230   2
  -6   4   4 68068.5 594.409   2
  -4   4   4 26812.7 329.469   2
  -2   4   4 34415.7 295.491   2
  -7   5   4 94.0161 93.0485   2
  -5   5   4 6015.69 181.883   2
  -3   5   4 79.3086 42.9071   2
  -6   6   4 1138.04 89.7733   2
  -4   6   4 6180.76 173.668   2
  -5   7   4 276.114 77.0264   2
  -7  -3   5 829.814 116.948   2
  -8  -2   5 2379.35 147.388   2
  -6  -2   5 200317. 1071.96   2
  -7  -1   5 1588.58 112.856   2
  -5  -1   5 71491.3 525.167   2
  -3  -1   5 113994. 518.617   2
  -8   0   5 38.0958 79.9032   2
  -6   0   5-17.5199 52.7561   2
  -4   0   5 69.3896 36.4983   2
  -7   1   5 1895.83 122.643   2
  -5   1   5 58569.1 412.148   2
  -3   1   5 97007.5 414.700   2
  -8   2   5 2601.89 143.009   2
  -6   2   5 180631. 890.142   2
  -4   2   5 45640.9 343.418   2
  -2   2   5 24385.9 186.381   2
  -7   3   5 1029.23 100.959   2
  -5   3   5 5546.08 152.225   2
  -3   3   5 431405. 1051.02   2
  -6   4   5 40503.3 450.936   2
  -4   4   5 10244.5 198.902   2
  -2   4   5 102337. 489.060   2
  -7   5   5 220.609 111.608   2
  -5   5   5 12350.9 242.248   2
  -3   5   5 166260. 752.687   2
  -6   6   5 25993.9 376.156   2
  -4   6   5 266.878 63.5310   2
  -5   7   5 12001.5 261.255   2
  -7  -3   6 628.218 106.902   2
  -8  -2   6 20659.7 352.087   2
  -6  -2   6 14306.5 275.960   2
  -4  -2   6 30845.8 330.330   2
  -7  -1   6 912.525 85.7087   2
  -5  -1   6 44183.3 385.000   2
  -8   0   6 231.514 95.9086   2
  -6   0   6 9074.66 165.393   2
  -4   0   6 44813.6 272.050   2
  -7   1   6 1063.92 98.1186   2
  -5   1   6 48348.4 400.296   2
  -8   2   6 21594.9 353.749   2
  -6   2   6 14180.9 251.338   2
  -4   2   6 30509.8 283.299   2
  -7   3   6 839.331 91.1468   2
  -5   3   6 10437.4 202.589   2
  -6   4   6 12627.2 265.018   2
  -4   4   6 10590.6 185.164   2
  -5   5   6 29536.8 355.625   2
  -6   6   6 106.779 102.699   2
  -7  -3   7 6036.23 201.190   2
  -7  -1   7 1142.95 77.6741   2
  -8   0   7-104.234 121.683   2
  -7   1   7 1717.46 110.303   2
  -7   3   7 7226.71 201.394   2
   2  -6  -2 25119.4 249.108   3
   1  -5  -2 77373.8 335.475   3
   4  -8  -1 3768.17 147.197   3
   1  -7  -1 31998.8 286.051   3
   1  -5  -1 316363. 783.501   3
   0  -4  -1 1557.62 46.7542   3
   2  -8   0 160228. 762.108   3
   4  -8   0 238.713 98.9352   3
   1  -7   0 146942. 663.961   3
   0  -6   0 10836.4 157.608   3
   1  -5   0 134907. 561.140   3
   0  -4   0 26829.0 197.700   3
   2  -8   1 18510.7 277.258   3
   1  -7   1 72089.4 487.600   3
   3  -7   1 32187.9 382.806   3
   0  -6   1 46602.2 350.460   3
   1  -5   1 32304.5 296.119   3
   0  -4   1 1357.67 57.7006   3
   2  -8   2 13915.9 250.645   3
   1  -7   2 13656.3 229.138   3
   3  -7   2 842.104 84.2852   3
   0  -6   2 37428.9 335.847   3
   2  -6   2 8142.90 185.677   3
   1  -5   2 99536.5 543.935   3
   0  -4   2 9360.26 143.072   3
  -1  -3   2 131045. 427.854   3
   0  -2   2 565116. 3417.93   3
   2  -8   3 31425.4 390.001   3
   1  -7   3 792.697 82.2017   3
   3  -7   3 31972.2 393.585   3
   0  -6   3 64986.3 465.104   3
   2  -6   3 608.666 78.0092   3
   1  -5   3 11154.3 194.712   3
   0  -4   3 361.080 48.9688   3
  -1  -3   3 973.582 50.0661   3
   0  -2   3 66783.7 316.026   3
   0   0   3 285.978 21.7769   3
   1  -7   4 122149. 725.319   3
   3  -7   4 5077.64 169.000   3
   0  -6   4 739.187 82.5951   3
   2  -6   4 23738.8 318.173   3
   4  -6   4 49677.0 494.440   3
   1  -5   4 79950.8 521.649   3
   0  -4   4 349113. 937.438   3
  -1  -3   4 5220.12 105.715   3
   0  -2   4 57823.2 312.019   3
   0   0   4 4417.95 62.1546   3
   1  -7   5 33675.3 386.970   3
   0  -6   5 24160.4 305.524   3
   1  -5   5 17706.4 253.253   3
   3  -5   5 41132.4 422.551   3
   0  -4   5 94944.7 520.413   3
   2  -4   5 54745.0 441.767   3
   1  -3   5 3708.24 109.412   3
   0  -2   5 999999. 5483.15   3
   1  -1   5 83996.0 376.552   3
   1  -5   6 67564.3 502.987   3
   3  -5   6 15995.9 260.269   3
   0  -4   6 81051.7 492.828   3
   2  -4   6 42952.8 388.690   3
   1  -3   6 1222.85 70.7093   3
   0  -2   6 53234.3 327.360   3
   1  -5   7 3389.85 126.090   3
  -1   1   1 176302. 348.630   4
  -2   2   1 260977. 476.080   4
   1   1   2 657.457 29.6351   4
  -4   2   2 736.797 38.9101   4
  -2   2   2 159691. 446.661   4
   0   2   2 354535. 603.926   4
  -4   2   3 104840. 437.079   4
  -2   2   3 136586. 504.573   4
   0   2   3 50492.1 278.578   4
  -3   3   3 126680. 474.923   4
  -1   3   3 798.564 47.3731   4
  -4   2   4 786.473 64.0917   4
   0   2   4 50355.7 307.327   4
  -5   3   4 592.930 49.7483   4
  -3   3   4 299761. 847.622   4
  -1   3   4 4597.49 102.818   4
   1   3   4 118474. 488.836   4
  -4   4   4 22745.1 247.316   4
  -2   4   4 32001.1 285.988   4
   0   2   5 907913. 1544.40   4
  -5   3   5 4449.53 120.042   4
  -3   3   5 375212. 1047.38   4
  -1   3   5 4665.00 122.668   4
   1   3   5 3832.55 102.897   4
  -4   4   5 8589.78 164.949   4
  -2   4   5 89373.7 501.470   4
   0   4   5 86146.6 494.114   4
  -6   2   6 14333.4 231.822   4
   0   2   6 52102.6 378.472   4
  -5   3   6 9925.21 195.150   4
  -3   3   6 185242. 789.746   4
  -1   3   6 63292.8 447.109   4
  -6   4   6 11264.2 207.491   4
  -4   4   6 9322.38 183.305   4
  -2   4   6 40609.6 363.558   4
   0   4   6 79819.9 506.805   4
  -3   5   6 64002.2 494.313   4
  -6   2   7 1022.60 86.0423   4
   0   2   7 23114.5 275.698   4
  -5   3   7 2764.29 122.169   4
  -3   3   7 45114.4 419.314   4
  -1   3   7 879.222 76.2782   4
  -6   4   7 90714.6 611.727   4
  -2   4   7 13863.9 228.338   4
   0   4   7 1228.32 83.3849   4
  -5   5   7 12499.7 238.603   4
  -3   5   7 44195.6 432.904   4
  -7   1   8 387.414 118.998   4
  -6   2   8 41489.0 439.077   4
  -2   2   8 1112.26 90.6704   4
  -5   3   8 3094.33 135.389   4
  -3   3   8 22349.8 315.349   4
  -1   3   8 18104.8 261.775   4
  -6   4   8 56182.0 506.245   4
  -4   4   8 35043.7 389.714   4
  -2   4   8 8502.52 189.974   4
  -5   5   8 1129.78 97.0612   4
  -3   5   8 3665.03 137.583   4
  -1   1   9 896.537 84.7281   4
  -6   2   9 7876.34 210.734   4
  -4   2   9 60226.2 570.023   4
  -2   2   9 370.624 70.2037   4
  -5   3   9 565.860 88.9627   4
  -3   3   9 1422.92 99.2150   4
  -1   3   9 8914.31 195.023   4
  -4   4   9 5717.50 169.313   4
  -4   2  10 15117.7 278.751   4
  -2   2  10 114413. 724.668   4
  -1  -7  -6 28077.3 377.529   5
   1  -7  -6 84700.3 557.533   5
   0  -6  -6 21931.9 283.717   5
   1  -5  -6 10302.4 171.372   5
   0  -4  -6 73831.0 481.725   5
   0  -8  -5 2352.03 114.932   5
   2  -8  -5 9548.60 194.505   5
  -1  -7  -5 28278.6 351.003   5
   1  -7  -5 18195.7 256.287   5
   0  -6  -5 22334.1 277.169   5
  -1  -5  -5 17075.8 252.497   5
   1  -5  -5 6256.36 127.960   5
   0  -4  -5 82398.9 456.651   5
   1  -3  -5 4142.21 84.2851   5
   0  -8  -4 11496.5 219.055   5
  -1  -7  -4 113800. 695.119   5
   1  -7  -4 26144.8 299.276   5
  -2  -6  -4 22525.0 320.673   5
   0  -6  -4 649.221 65.6473   5
  -1  -5  -4 74011.5 485.444   5
  -2  -4  -4 16548.3 259.801   5
   0  -4  -4 270305. 733.930   5
  -1  -3  -4 112957. 525.223   5
   1  -3  -4 4555.55 83.3897   5
   0  -2  -4 51401.4 274.756   5
   1  -1  -4 25101.3 140.621   5
   1  -9  -3 13778.6 254.227   5
  -2  -8  -3 30793.4 390.794   5
   0  -8  -3 4436.26 146.091   5
  -3  -7  -3 38625.4 472.191   5
  -1  -7  -3 809.116 73.7249   5
  -2  -6  -3 303.914 71.7237   5
   0  -6  -3 56423.9 404.321   5
  -3  -5  -3 7407.37 198.304   5
  -1  -5  -3 8680.67 152.074   5
  -2  -4  -3 79.0235 50.6502   5
   0  -4  -3 444.801 42.0409   5
  -1  -3  -3 28958.9 244.968   5
   0  -2  -3 51232.5 238.515   5
   1  -1  -3 65193.4 189.071   5
  -1  -9  -2 47773.3 469.915   5
  -2  -8  -2 15865.5 283.208   5
   0  -8  -2 23550.0 310.407   5
  -3  -7  -2 403.656 79.0228   5
  -1  -7  -2 13888.5 231.579   5
  -2  -6  -2 7536.58 165.775   5
  -3  -5  -2 12130.6 229.739   5
  -1  -5  -2 98634.5 499.250   5
  -2  -4  -2 36410.8 314.724   5
  -1  -3  -2 220.442 35.5154   5
  -2  -2  -2 219773. 715.028   5
  -1  -1  -2 764.937 40.6823   5
  -1  -9  -1 26.2629 92.1752   5
  -2  -8  -1 19009.7 286.809   5
  -3  -7  -1 34389.3 406.011   5
  -1  -7  -1 72759.9 507.922   5
  -4  -6  -1 58224.6 572.428   5
  -2  -6  -1 16230.1 228.670   5
  -3  -5  -1 36280.9 352.670   5
  -2  -4  -1 7744.32 132.025   5
  -3  -3  -1 8551.53 169.777   5
  -1  -3  -1 67231.1 310.854   5
  -2  -2  -1 162303. 534.677   5
  -1  -1  -1 47885.2 207.035   5
  -1  -9   0 299.562 86.2980   5
  -4  -8   0 281.781 126.809   5
  -2  -8   0 174490. 883.552   5
  -3  -7   0 56934.0 511.447   5
  -2  -6   0 38181.0 350.455   5
  -3  -5   0 21288.2 268.575   5
  -2  -4   0 47509.5 315.535   5
  -3  -3   0 306472. 873.891   5
  -2  -2   0 360635. 711.887   5
  -1  -1   0 28202.8 128.743   5
  -1  -9   1 672.350 94.1588   5
  -4  -8   1 3647.46 163.528   5
  -2  -8   1 1038.65 97.1875   5
  -3  -7   1 243.893 67.7089   5
  -4  -6   1 405.302 80.8093   5
  -2  -6   1 116633. 590.913   5
  -3  -5   1 11166.1 187.861   5
  -4  -4   1 490680. 1330.97   5
  -2  -4   1 34744.1 256.538   5
  -3  -3   1 292354. 760.575   5
  -2  -2   1 330551. 2425.63   5
  -1  -9   2 7823.82 201.007   5
  -2  -8   2 35474.1 394.574   5
  -3  -7   2 3119.34 118.494   5
  -4  -6   2 56747.0 470.633   5
  -2  -6   2 26104.2 278.602   5
  -3  -5   2 1648.35 80.7130   5
  -4  -4   2 242040. 865.739   5
  -3  -3   2 2507.86 73.0892   5
  -2  -2   2 180331. 377.582   5
  -3  -5   3 20329.7 215.877   5
  -4  -4   3 2682.55 100.057   5
  -3  -3   3 140284. 444.112   5
  -2  -2   3 143055. 288.771   5
   0  -4   3 56.2648 30.3351   6
   0  -2   3 57116.1 300.354   6
  -1  -5   4 1757.04 80.0707   6
   0  -4   4 289113. 836.364   6
  -1  -3   4 4676.22 108.140   6
   0  -2   4 58303.1 356.245   6
  -1  -1   4 24913.3 215.454   6
  -2   0   4 32007.9 238.558   6
  -3   1   4 82904.3 380.609   6
  -1   1   4 28205.5 232.789   6
  -2   2   4 88.0450 32.6474   6
  -3  -7   5 53315.0 489.561   6
  -2  -6   5 27734.3 328.718   6
  -1  -5   5 6028.02 139.988   6
  -2  -4   5 87112.1 515.886   6
   0  -4   5 90388.3 526.910   6
  -1  -3   5 4227.06 113.039   6
  -2  -2   5 22058.0 242.042   6
   0  -2   5 913753. 6350.70   6
  -3  -1   5 103080. 502.209   6
  -1  -1   5 474045. 1069.30   6
  -2   0   5 312.378 40.3664   6
  -5   1   5 76524.2 437.833   6
  -3   1   5 101749. 458.636   6
  -4  -8   6 1007.66 110.249   6
  -3  -7   6 22.5289 82.4686   6
  -4  -6   6 91957.9 664.656   6
  -2  -6   6 12605.7 230.134   6
  -3  -5   6 55294.3 478.454   6
  -1  -5   6 9844.86 193.096   6
  -2  -4   6 40111.0 372.078   6
   0  -4   6 80469.0 542.933   6
  -3  -3   6 171337. 767.153   6
  -1  -3   6 68797.4 472.325   6
  -4  -2   6 25510.7 293.179   6
  -2  -2   6 6215.96 140.006   6
  -3  -1   6 167849. 688.361   6
  -1  -1   6 12547.7 199.500   6
  -6   0   6 14681.0 229.218   6
  -4   0   6 62044.1 424.222   6
  -2   0   6 212511. 776.272   6
  -5   1   6 51581.5 381.544   6
  -3   1   6 187457. 704.849   6
  -5  -7   7 11304.2 262.477   6
  -3  -7   7 2295.03 113.963   6
  -6  -6   7 26223.9 392.588   6
  -4  -6   7 81908.7 654.889   6
  -2  -6   7 8030.53 190.526   6
  -5  -5   7 8990.97 220.583   6
  -3  -5   7 36023.2 397.002   6
  -1  -5   7 163.835 60.2405   6
  -4  -4   7 153.601 56.8436   6
  -2  -4   7 13159.7 229.728   6
  -5  -3   7 2173.95 108.067   6
  -3  -3   7 38938.8 384.724   6
  -1  -3   7 909.652 77.8847   6
  -4  -2   7 329.650 51.6275   6
  -2  -2   7 245.677 54.4221   6
  -7  -1   7 1279.50 99.8521   6
  -5  -1   7 24931.9 316.135   6
  -3  -1   7 143256. 692.133   6
  -1  -1   7 37723.5 368.631   6
  -6   0   7 72.8777 57.5669   6
  -4   0   7 76.7172 41.2892   6
  -2   0   7 289.525 60.1570   6
  -5   1   7 27849.8 302.290   6
  -3   1   7 158243. 716.571   6
  -4   2   7 67.1062 49.9367   6
  -5  -7   8 14208.2 283.937   6
  -3  -7   8 14085.7 268.961   6
  -6  -6   8 7725.06 225.830   6
  -4  -6   8 42857.0 465.598   6
  -2  -6   8 1737.47 104.708   6
  -7  -5   8 84526.7 717.072   6
  -5  -5   8 568.866 78.6356   6
  -3  -5   8 3190.76 135.278   6
  -1  -5   8 8763.55 207.700   6
  -8  -4   8 2528.19 135.906   6
  -6  -4   8 37000.5 453.926   6
  -4  -4   8 27794.2 361.813   6
  -2  -4   8 8014.42 198.600   6
  -7  -3   8 389.016 78.9815   6
  -5  -3   8 2013.21 106.371   6
  -3  -3   8 19133.8 284.175   6
  -8  -2   8 5036.25 178.016   6
  -6  -2   8 33057.8 398.506   6
  -4  -2   8 399.503 62.1376   6
  -2  -2   8 1020.22 79.3492   6
  -7  -1   8 197.696 74.9830   6
  -5  -1   8 5357.76 153.855   6
  -3  -1   8 843.135 74.5042   6
  -6   0   8 222373. 943.249   6
  -4   0   8 4829.07 144.436   6
  -5   1   8 7183.83 172.155   6
  -4  -6   9 5464.13 174.161   6
  -2  -6   9 25518.0 357.292   6
  -5  -5   9 8998.37 223.488   6
  -3  -5   9 2891.43 136.579   6
  -6  -4   9 1663.48 118.217   6
  -4  -4   9 4835.73 160.365   6
  -2  -4   9 198.242 66.9074   6
  -7  -3   9 13421.4 273.431   6
  -5  -3   9 86.6510 57.0360   6
  -3  -3   9 1183.85 91.7566   6
  -8  -2   9 175.804 112.426   6
  -6  -2   9 6184.33 178.992   6
  -4  -2   9 50166.5 481.693   6
  -7  -1   9 7349.67 198.955   6
  -5  -1   9 173.985 62.4811   6
  -3  -1   9 54906.3 501.031   6
  -6   0   9 60.6620 71.2584   6
  -4   0   9 108.975 58.6448   6
  -5   1   9 321.610 72.9846   6
  -5  -5  10 262.941 92.2674   6
  -3  -5  10 1122.37 96.9460   6
  -6  -4  10 16687.5 299.418   6
  -4  -4  10 5675.77 182.126   6
  -7  -3  10 622.080 98.2521   6
  -5  -3  10 3109.01 143.636   6
  -3  -3  10 63521.9 573.481   6
  -6  -2  10 28939.0 386.144   6
  -4  -2  10 13990.9 269.710   6
  -7  -1  10 15333.3 282.749   6
  -5  -1  10 1274.41 98.4996   6
  -6   0  10 113464. 738.395   6
  -5  -3  11 50597.6 518.519   6
  -6  -2  11 1383.33 106.057   6
  -1  -5  -9 743.347 95.4908   7
  -2  -4  -9 1135.73 109.974   7
  -1  -5  -8 4809.94 162.778   7
  -4  -2  -8 586.452 87.9320   7
  -2  -6  -7 3128.86 145.887   7
  -3  -5  -7 10260.2 249.236   7
  -1  -5  -7 3936.89 146.152   7
  -4  -4  -7 5510.06 194.625   7
  -5  -1  -7 23469.8 353.027   7
  -3  -7  -6 17514.3 332.320   7
  -4  -6  -6 7606.11 223.295   7
  -2  -6  -6 631.690 85.5649   7
  -3  -5  -6 18295.0 318.793   7
  -1  -5  -6 69692.5 537.009   7
  -4  -4  -6 3248.99 161.204   7
  -5  -3  -6 41886.7 486.233   7
  -5  -1  -6 276.921 77.5233   7
  -3  -7  -5 829.073 105.121   7
  -1  -7  -5 31930.2 380.333   7
  -4  -6  -5 56282.7 573.084   7
  -2  -6  -5 267.650 67.2617   7
   0  -6  -5 22744.0 274.487   7
  -5  -5  -5 17532.4 331.862   7
  -3  -5  -5 39752.0 441.827   7
  -1  -5  -5 17883.1 254.457   7
  -4  -4  -5 15856.3 300.491   7
  -5  -3  -5 1814.99 123.372   7
  -6  -2  -5 216.197 98.7132   7
  -5  -1  -5 29308.8 384.758   7
  -4  -8  -4 30154.1 439.574   7
  -2  -8  -4 61164.1 572.273   7
  -3  -7  -4 5981.05 203.089   7
  -1  -7  -4 123933. 722.215   7
  -4  -6  -4 67821.0 626.380   7
  -2  -6  -4 23703.2 314.690   7
   0  -6  -4 751.772 61.8654   7
  -5  -5  -4 85801.6 720.006   7
  -3  -5  -4 5675.02 166.600   7
  -1  -5  -4 77060.8 489.716   7
  -6  -4  -4 3693.59 176.060   7
  -4  -4  -4 6557.88 186.898   7
  -2  -4  -4 18661.7 255.996   7
  -5  -3  -4 29540.2 388.491   7
  -6  -2  -4 3669.03 156.798   7
  -5  -1  -4 12895.0 244.315   7
  -3  -9  -3 28.5603 126.082   7
  -4  -8  -3 182794. 1076.33   7
  -2  -8  -3 37345.0 433.823   7
  -5  -7  -3 5906.88 212.838   7
  -3  -7  -3 38657.1 458.153   7
  -1  -7  -3 676.013 73.0577   7
  -6  -6  -3 38417.7 508.674   7
  -4  -6  -3 168898. 969.276   7
  -2  -6  -3 576.706 78.0409   7
   0  -6  -3 61542.5 404.979   7
  -5  -5  -3 7593.97 228.498   7
  -3  -5  -3 6515.14 168.233   7
  -1  -5  -3 9280.94 158.664   7
  -6  -4  -3 1659.80 131.141   7
  -4  -4  -3 20670.6 296.285   7
  -2  -4  -3 3.02446 36.0384   7
   0  -4  -3 585.827 42.5998   7
  -7  -3  -3-129.443 118.317   7
  -5  -3  -3 25228.6 342.378   7
  -6  -2  -3 44101.3 462.701   7
  -4  -2  -3 13308.7 219.728   7
  -5  -1  -3 15862.2 256.084   7
  -3  -9  -2 3514.26 189.486   7
  -4  -8  -2 56642.1 590.864   7
  -2  -8  -2 17669.6 294.327   7
  -5  -7  -2 40024.9 506.057   7
  -3  -7  -2 1249.45 96.1368   7
  -1  -7  -2 15718.9 236.268   7
  -6  -6  -2 49691.3 572.049   7
  -4  -6  -2 13402.4 272.252   7
  -2  -6  -2 8939.11 189.486   7
  -7  -5  -2 68886.7 672.677   7
  -5  -5  -2 1524.00 116.774   7
  -3  -5  -2 11405.4 207.540   7
  -1  -5  -2 93609.6 457.344   7
  -6  -4  -2 23698.1 385.460   7
  -4  -4  -2 962.562 84.8258   7
  -2  -4  -2 34760.9 289.780   7
   0  -4  -2 10891.0 124.203   7
  -7  -3  -2 4315.94 182.938   7
  -5  -3  -2 5040.36 154.237   7
  -3  -3  -2 177986. 689.291   7
  -6  -2  -2 20526.1 310.891   7
  -4  -2  -2 124123. 608.114   7
  -5  -1  -2 6472.64 156.276   7
  -3  -9  -1 4947.67 187.710   7
  -4  -8  -1 51946.0 561.372   7
  -2  -8  -1 25983.6 380.714   7
  -5  -7  -1 20139.2 364.352   7
  -3  -7  -1 37053.9 421.951   7
  -1  -7  -1 81073.2 518.730   7
  -6  -6  -1 39269.9 509.996   7
  -4  -6  -1 60662.7 542.246   7
  -2  -6  -1 18246.7 250.515   7
  -7  -5  -1 37363.3 501.255   7
  -5  -5  -1 287.183 74.2037   7
  -3  -5  -1 42101.5 391.419   7
  -1  -5  -1 32322.5 270.618   7
  -8  -4  -1 151.228 135.695   7
  -6  -4  -1 35010.0 438.224   7
  -4  -4  -1 31112.4 332.937   7
  -2  -4  -1 7581.67 129.244   7
   0  -4  -1 2215.82 60.1751   7
  -7  -3  -1 12710.8 275.432   7
  -5  -3  -1 6530.27 166.884   7
  -3  -3  -1 7978.44 138.422   7
  -1  -3  -1 60755.3 276.732   7
  -6  -2  -1 113857. 698.581   7
  -4  -2  -1 31529.3 280.488   7
  -5  -1  -1 28096.0 279.299   7
  -3  -1  -1 379898. 793.617   7
  -4   0  -1 220.305 36.3610   7
  -5  -9   0 13974.0 323.519   7
  -3  -9   0-176.839 104.665   7
  -6  -8   0 1671.88 135.088   7
  -4  -8   0 1318.94 143.597   7
  -2  -8   0 182114. 909.713   7
  -5  -7   0 2187.32 140.713   7
  -3  -7   0 55922.3 502.375   7
  -1  -7   0 162479. 755.202   7
  -6  -6   0 27619.3 413.883   7
  -4  -6   0 1356.99 101.257   7
  -2  -6   0 37060.5 340.979   7
  -7  -5   0 17.3588 86.9826   7
  -5  -5   0 4236.90 155.526   7
  -3  -5   0 31305.8 314.282   7
  -1  -5   0 133563. 527.851   7
  -8  -4   0 32051.2 463.197   7
  -6  -4   0 25339.1 356.829   7
  -4  -4   0 23275.2 286.270   7
  -2  -4   0 44900.8 309.202   7
   0  -4   0 30399.9 197.700   7
  -7  -3   0 47011.7 504.490   7
  -5  -3   0 211955. 873.605   7
  -3  -3   0 306865. 799.714   7
  -1  -3   0 8715.69 108.357   7
  -6  -2   0 4781.46 152.511   7
  -4  -2   0 39017.3 294.174   7
  -5  -1   0 126.599 42.4977   7
  -4   0   0 26423.7 196.595   7
  -5  -9   1 36476.2 499.513   7
  -3  -9   1 16536.3 301.213   7
  -6  -8   1 13141.9 322.450   7
  -4  -8   1 3084.63 161.141   7
  -2  -8   1 712.493 88.5103   7
  -7  -7   1 11334.7 295.080   7
  -5  -7   1 95629.5 857.553   7
  -3  -7   1 366.263 69.2303   7
  -1  -7   1 28541.4 310.687   7
  -6  -6   1 274.036 106.220   7
  -4  -6   1 259.858 68.7417   7
  -2  -6   1 143530. 772.087   7
   0  -6   1 44005.2 323.606   7
  -7  -5   1 141218. 1009.87   7
  -5  -5   1 7292.76 188.695   7
  -3  -5   1 10743.5 184.680   7
  -1  -5   1 308958. 849.133   7
  -8  -4   1 9012.96 290.793   7
  -6  -4   1 47810.9 475.891   7
  -4  -4   1 516085. 1275.21   7
  -2  -4   1 31028.3 251.067   7
  -7  -3   1 19806.1 318.022   7
  -5  -3   1 165007. 731.487   7
  -3  -3   1 330461. 811.347   7
  -1  -3   1 9609.08 115.001   7
  -6  -2   1 118187. 640.215   7
  -4  -2   1 79915.4 415.362   7
  -5  -1   1 998.387 60.3320   7
  -4   0   1-20.9796 27.8588   7
  -5  -9   2 98.3930 108.528   7
  -3  -9   2-173.081 99.6580   7
  -6  -8   2 14198.0 322.385   7
  -4  -8   2 86497.8 701.726   7
  -2  -8   2 27780.3 360.080   7
  -7  -7   2 13347.3 326.897   7
  -5  -7   2 1117.05 107.839   7
  -3  -7   2 2298.89 114.881   7
  -1  -7   2 69122.2 502.643   7
  -8  -6   2 19881.2 385.002   7
  -6  -6   2 1106.71 109.227   7
  -4  -6   2 60190.5 531.571   7
  -2  -6   2 23329.0 278.924   7
   0  -6   2 36088.7 314.294   7
  -7  -5   2 61331.5 629.811   7
  -5  -5   2 1709.31 111.171   7
  -3  -5   2 1751.49 87.5020   7
  -1  -5   2 67592.8 388.459   7
  -8  -4   2 116444. 846.111   7
  -6  -4   2 194962. 1019.58   7
  -4  -4   2 240393. 870.360   7
  -2  -4   2 9517.06 147.243   7
  -7  -3   2 328034. 1429.22   7
  -5  -3   2 96449.1 555.384   7
  -3  -3   2 1677.07 79.1709   7
  -1  -3   2 147240. 460.566   7
  -6  -2   2 570415. 1397.03   7
  -4  -2   2 768.919 58.4116   7
  -5  -1   2 4383.27 103.976   7
  -3  -1   2 235611. 603.437   7
  -5  -9   3 11079.3 287.546   7
  -3  -9   3 37314.7 472.520   7
  -6  -8   3 759.871 109.425   7
  -4  -8   3 11274.1 266.614   7
  -2  -8   3 26248.1 364.981   7
  -7  -7   3 30891.9 452.082   7
  -5  -7   3 125.459 76.1317   7
  -3  -7   3 10840.4 225.158   7
  -1  -7   3 675.687 63.2458   7
  -8  -6   3 3886.71 176.690   7
  -6  -6   3 3705.73 163.695   7
  -4  -6   3 12756.2 243.110   7
  -2  -6   3 3317.17 115.266   7
  -7  -5   3 197.932 83.0289   7
  -5  -5   3 1831.61 105.969   7
  -3  -5   3 17260.0 239.768   7
  -1  -5   3 30178.5 295.012   7
  -8  -4   3 74462.3 673.743   7
  -6  -4   3 21960.9 326.423   7
  -4  -4   3 2434.21 100.129   7
  -2  -4   3 196.857 35.6881   7
  -7  -3   3 86588.6 650.806   7
  -5  -3   3 185738. 776.378   7
  -3  -3   3 135801. 557.444   7
  -1  -3   3 964.565 51.6489   7
  -6  -2   3 74009.6 499.975   7
  -4  -2   3 101259. 486.897   7
  -2  -2   3 148390. 499.686   7
  -5  -1   3 47403.7 336.351   7
  -3  -1   3 129312. 434.276   7
  -4   0   3 53.6082 28.3315   7
  -5  -9   4 26020.8 427.051   7
  -3  -9   4 3372.58 150.652   7
  -6  -8   4 9106.56 269.939   7
  -4  -8   4 5248.96 193.286   7
  -2  -8   4 3240.36 137.459   7
  -7  -7   4 16746.4 354.589   7
  -5  -7   4 154.200 72.3298   7
  -3  -7   4 4791.20 162.842   7
  -8  -6   4 137.638 120.743   7
  -6  -6   4 1699.71 118.987   7
  -4  -6   4 8405.81 200.849   7
  -2  -6   4 3143.86 118.137   7
  -7  -5   4-47.8821 70.8766   7
  -5  -5   4 5527.83 159.442   7
  -3  -5   4 477.126 55.8360   7
  -8  -4   4 19205.2 340.714   7
  -6  -4   4 53392.3 479.761   7
  -4  -4   4 19113.6 248.734   7
  -2  -4   4 33997.4 311.584   7
  -7  -3   4 4890.47 163.464   7
  -5  -3   4 440.849 58.9385   7
  -3  -3   4 307395. 905.012   7
  -6  -2   4 43.1481 55.6197   7
  -4  -2   4 2132.52 80.7296   7
  -2  -2   4 226.684 36.3846   7
  -5  -1   4 442.283 47.8093   7
  -3  -1   4 82589.2 403.668   7
  -4   0   4 180709. 576.551   7
  -6  -8   5 3996.79 180.052   7
  -4  -8   5 8682.29 234.270   7
  -7  -7   5-83.7146 112.600   7
  -5  -7   5 11652.2 274.255   7
  -3  -7   5 54477.2 528.751   7
  -8  -6   5 53.1565 122.921   7
  -6  -6   5 29826.0 435.764   7
  -4  -6   5 50.8054 52.2374   7
  -7  -5   5 99.4062 81.3716   7
  -5  -5   5 11081.8 237.385   7
  -3  -5   5 143226. 753.336   7
  -8  -4   5 0.50801 122.985   7
  -6  -4   5 31393.4 394.369   7
  -4  -4   5 8625.38 188.256   7
  -7  -3   5 600.370 95.6045   7
  -5  -3   5 4711.82 142.858   7
  -3  -3   5 359646. 1042.12   7
  -6  -2   5 167641. 811.789   7
  -4  -2   5 48152.2 374.758   7
  -5  -1   5 76106.2 465.667   7
  -7  -7   6 84883.3 749.287   7
  -5  -7   6 19919.0 352.399   7
  -6  -6   6 100.077 72.0667   7
  -4  -6   6 98128.4 717.052   7
  -7  -5   6 6045.94 201.161   7
  -5  -5   6 22587.6 338.244   7
  -8  -4   6 20188.3 350.831   7
  -6  -4   6 8556.28 212.610   7
  -4  -4   6 9068.31 199.040   7
  -7  -3   6 587.372 77.1320   7
  -5  -3   6 8480.51 188.630   7
  -6  -2   6 12906.0 231.733   7
  -5  -1  -6 185.317 105.171   8
  -5  -1  -5 31226.5 438.933   8
  -6   0  -5 240.285 96.0516   8
  -6  -2  -4 3168.68 143.652   8
  -4  -2  -4 4612.49 143.109   8
  -7  -1  -4 6240.09 198.778   8
  -5  -1  -4 13611.1 287.468   8
  -6   0  -4 37410.8 475.276   8
  -7   1  -4 5730.85 204.406   8
  -6   2  -4 4081.99 189.866   8
  -6   4  -4 2941.21 160.786   8
  -6  -2  -3 38769.0 427.320   8
  -4  -2  -3 14762.5 241.301   8
  -7  -1  -3 10994.8 253.291   8
  -5  -1  -3 14465.0 270.181   8
  -6   0  -3 199.733 85.9762   8
  -7   1  -3 10884.7 267.899   8
  -6   2  -3 35677.8 473.715   8
  -7   3  -3 545.636 96.3023   8
  -6   4  -3 720.327 92.6227   8
  -6   6  -3 20878.7 339.739   8
  -3  -3  -2 192586. 602.651   8
  -6  -2  -2 17108.1 276.134   8
  -4  -2  -2 115816. 572.682   8
  -7  -1  -2 7103.78 205.049   8
  -5  -1  -2 5643.48 157.265   8
  -6   0  -2 275364. 1146.14   8
  -5   1  -2 5803.71 171.276   8
  -6   4  -2 6560.80 193.284   8
  -7   5  -2 22188.5 354.443   8
  -4  -2  -1 31119.7 278.482   8
  -5  -1  -1 28848.6 313.428   8
  -3  -1  -1 429325. 886.368   8
  -6   0  -1 219.765 62.4403   8
  -7   1  -1 14837.5 282.638   8
  -5   1  -1 26960.1 327.214   8
  -8   2  -1 11666.0 263.259   8
  -5  -1   0 144.299 46.5433   8
  -6   0   0 194654. 849.787   8
  -4   0   0 29496.5 258.632   8
  -7   1   0 1236.80 99.2259   8
  -5   1   0 21.1528 18.5611   8
  -6   2   0-160.445 90.9159   8
  -7   3   0 21009.4 318.638   8
  -4   0   1 801.706 48.8717   8
  -5   1   1 770.430 56.5695   8
  -6   2   1 72463.9 498.594   8
  -4   2   1 54412.4 331.140   8
  -5   3   1 73893.7 458.325   8
  -6   4   1 14670.1 227.848   8
  -1   5  -9 326.087 141.687   9
   0   6  -9 10671.5 254.149   9
  -1   5  -8 3662.01 154.486   9
  -1   3  -7 9365.67 216.707   9
  -2   4  -7 6005.28 186.345   9
  -3   5  -7 9431.79 235.660   9
  -1   5  -7 3356.49 153.636   9
  -2   6  -7 2656.04 142.323   9
  -1   7  -7 35391.5 488.680   9
   0   8  -7 23086.3 395.121   9
  -2   2  -6 32038.2 351.014   9
  -3   3  -6 392.686 73.9751   9
  -1   3  -6 1631.36 102.905   9
  -2   4  -6 46084.4 488.270   9
  -3   5  -6 16768.4 311.255   9
  -2   6  -6-39.0927 90.1462   9
  -3   7  -6 12862.4 283.652   9
  -1   7  -6 26649.8 427.819   9
  -2   8  -6 12846.4 294.093   9
  -1   1  -5 101716. 528.252   9
  -2   2  -5 166898. 770.669   9
  -3   3  -5 38209.6 408.887   9
  -2   4  -5 45894.1 483.157   9
  -3   5  -5 37397.8 458.959   9
  -2   6  -5 143.854 76.9054   9
  -3   7  -5 627.037 87.4716   9
  -2   8  -5 19343.0 366.117   9
  -1   9  -5 105853. 859.926   9
  -1   1  -4 29300.1 263.514   9
  -2   2  -4 47004.6 392.492   9
  -3   3  -4 82000.4 585.157   9
  -4   4  -4 6140.05 195.924   9
  -2   4  -4 16622.1 281.174   9
  -3   5  -4 4723.99 169.338   9
  -4   6  -4 36672.9 488.842   9
  -2   6  -4 17055.1 321.581   9
  -3   7  -4 3313.34 156.815   9
  -2   8  -4 42789.2 538.817   9
  -1   9  -4 41124.3 538.349   9
   0  10  -4 43491.8 540.630   9
  -2   2  -3 39014.2 339.795   9
  -3   3  -3 197.299 55.4110   9
  -4   4  -3 13738.1 270.426   9
  -3   5  -3 1713.53 97.4775   9
  -2   6  -3 448.218 75.3048   9
  -3   7  -3 24691.1 386.335   9
  -4   8  -3 94754.9 791.739   9
  -2   8  -3 24444.0 399.990   9
  -3   9  -3 18.2266 79.4957   9
  -1   9  -3 83125.7 738.300   9
  -2   2  -2 183064. 675.136   9
  -3   3  -2 155669. 720.314   9
  -4   4  -2 532.730 64.2879   9
  -2   4  -2 20451.9 273.245   9
  -2   6  -2 4093.24 146.279   9
  -3   7  -2 930.784 88.6280   9
  -4   8  -2 25077.1 400.632   9
  -2   8  -2 11808.8 267.565   9
  -3   9  -2 1771.67 110.949   9
  -1   9  -2 44279.8 518.253   9
  -3   3  -1 8324.93 158.800   9
  -4   4  -1 27710.0 344.414   9
  -2   6  -1 8039.91 188.096   9
  -3   7  -1 15160.8 275.013   9
  -4   8  -1 27860.9 398.751   9
  -2   8  -1 16537.5 299.006   9
  -3   3   0 300770. 840.673   9
  -2   6   0 22386.0 288.234   9
  -3   7   0 25016.3 323.458   9
   5   1  -1 9323.69 132.337  10
   4   2  -1 82640.9 353.638  10
   6   2  -1 123550. 574.174  10
   4   2   0 51530.5 321.703  10
   6   2   0 1447.62 79.0448  10
   3   3   0 318436. 729.060  10
   5   3   0 216221. 755.812  10
   7   3   0 47088.8 431.776  10
   4   4   0 23922.7 251.632  10
   4   2   1 37062.4 299.934  10
   6   2   1 127202. 685.987  10
   1   3   1 63798.5 274.167  10
   3   3   1 12008.2 163.267  10
   5   3   1 8068.27 171.750  10
   7   3   1 14041.1 260.839  10
   2   4   1 9036.61 138.521  10
   4   4   1 36345.1 321.315  10
   6   4   1 38180.2 410.679  10
   7   1   2 12872.0 254.550  10
   6   2   2 26242.5 344.895  10
   1   3   2 2400.98 65.0226  10
   3   3   2 226716. 755.258  10
   5   3   2 6043.58 160.898  10
   7   3   2 4926.45 160.134  10
   2   4   2 38386.9 286.397  10
   4   4   2 735.613 66.9251  10
   6   4   2 26640.8 362.788  10
   3   5   2 14170.5 219.188  10
   5   5   2 1725.50 108.432  10
   7   1   3 17263.4 304.028  10
   6   2   3 56106.0 518.855  10
   1   3   3 33551.0 250.099  10
   5   3   3 34494.6 394.378  10
   7   3   3 31.1825 96.4520  10
   0   4   3 1511.39 56.3777  10
   2   4   3 118.935 41.0331  10
   4   4   3 21953.8 297.186  10
   6   4   3 1259.03 103.626  10
   1   5   3 11038.3 168.439  10
   3   5   3 11154.0 198.902  10
   5   5   3 10289.0 233.355  10
   7   1   4 10747.2 250.475  10
   6   2   4 4909.71 178.902  10
  -1   3   4 5631.54 86.8562  10
   5   3   4 40063.3 446.697  10
   0   4   4 339086. 792.779  10
   2   4   4 21044.1 259.749  10
   4   4   4 8559.02 201.655  10
   6   4   4 4094.47 155.028  10
   1   5   4 89255.3 511.053  10
   3   5   4 6168.65 159.445  10
   5   5   4 109289. 754.949  10
   4   6   4 77486.0 604.319  10
   6   2   5 123.693 91.0988  10
  -1   3   5 5686.22 99.4203  10
   5   3   5 3471.53 159.615  10
   0   4   5 110963. 515.497  10
   2   4   5 61187.9 474.254  10
   4   4   5 18605.5 305.732  10
   1   5   5 21316.0 255.427  10
   3   5   5 48142.4 446.546  10
   5   5   5 24790.9 369.183  10
   2   6   5 292.704 62.6771  10
   4   6   5 65059.9 569.469  10
   5   3   6 50287.4 518.603  10
   0   4   6 100075. 531.422  10
   2   4   6 60295.0 499.982  10
   4   4   6 4395.92 162.418  10
   1   5   6 77834.3 512.303  10
   3   5   6 21029.8 307.890  10
   2   6   6 89.9381 72.8986  10
   4   6   6 9392.31 220.800  10
   3   3   7 23210.7 337.793  10
   2   4   7 9287.50 211.349  10
   4   4   7 6894.53 196.239  10
   1   5   7 4423.78 137.424  10
   3   5   7 11483.0 232.554  10
   2   6   7 4011.57 143.732  10
   3   3   8 882.730 90.2084  10
   2   4   8 1396.57 96.7472  10
   1   3   9 40226.7 411.366  10
   1   5  -8 6992.97 175.922  11
   3   5  -8 2704.52 122.659  11
   5   5  -8 450.546 107.298  11
   2   6  -8 1800.13 113.526  11
   4   6  -8 44034.3 498.945  11
   6   6  -8 9273.26 253.024  11
   1   7  -8 154.450 103.248  11
   3   7  -8 13281.6 278.334  11
   5   7  -8 16427.8 327.885  11
   3   3  -7 42610.8 387.767  11
   0   4  -7 331.147 62.0672  11
   2   4  -7 12088.0 216.061  11
   1   5  -7 143.820 73.6528  11
   3   5  -7 37618.9 433.453  11
   0   6  -7 21678.1 326.156  11
   2   6  -7 7160.94 196.165  11
   4   6  -7 95453.8 763.144  11
   1   7  -7 43610.0 523.944  11
   3   7  -7 2204.55 134.538  11
   5   7  -7 15459.5 339.156  11
   2   8  -7 75930.9 698.886  11
   4   8  -7 39380.1 517.566  11
   2   2  -6 7369.90 140.687  11
   1   3  -6 61432.7 429.349  11
   0   4  -6 81755.2 587.999  11
   2   4  -6 46023.7 426.798  11
   1   5  -6 9508.67 208.662  11
   3   5  -6 65063.3 573.789  11
   0   6  -6 21123.4 350.579  11
   2   6  -6 12167.5 262.364  11
   4   6  -6 98623.2 758.509  11
   1   7  -6 68513.1 641.266  11
   3   7  -6 215.003 84.5418  11
   5   7  -6 22998.1 403.313  11
   0   8  -6 10735.3 259.542  11
   2   8  -6 37155.8 484.279  11
   4   8  -6 1080.22 119.304  11
   1   9  -6 41445.0 545.818  11
   3   9  -6 3188.76 158.945  11
   1   1  -5 487647. 876.762  11
   0   2  -5 926596. 1551.34  11
   2   2  -5 24348.3 237.265  11
   1   3  -5 4807.06 126.283  11
   0   4  -5 76837.0 538.812  11
   2   4  -5 103102. 629.858  11
  -1   5  -5 16005.2 265.852  11
   1   5  -5 5874.47 165.820  11
   0   6  -5 19694.3 325.898  11
   2   6  -5 27322.1 386.671  11
  -1   7  -5 22460.6 350.800  11
   1   7  -5 14293.5 284.952  11
   3   7  -5 64641.5 655.638  11
   0   8  -5 2151.14 141.016  11
   2   8  -5 7476.53 232.855  11
   4   8  -5 9024.60 273.560  11
   1   9  -5 17588.9 358.397  11
   3   9  -5 72096.8 726.005  11
   0   2  -4 60335.4 373.330  11
  -1   3  -4 119687. 579.882  11
   1   3  -4 4804.04 122.390  11
   0   4  -4 287906. 958.635  11
  -1   5  -4 67706.8 565.617  11
   1   5  -4 1803.41 102.208  11
   0   6  -4 701.953 78.8292  11
   2   6  -4 3580.12 151.132  11
  -1   7  -4 89094.4 717.756  11
   1   7  -4 23918.5 370.827  11
   3   7  -4 5426.64 192.206  11
   0   8  -4 10303.3 268.758  11
   2   8  -4 2908.63 158.986  11
   4   8  -4 5208.87 204.066  11
  -1   9  -4 38392.5 495.633  11
   1   9  -4 61703.3 672.266  11
   3   9  -4 3476.86 181.861  11
   5   9  -4 29394.2 496.295  11
   0  10  -4 43230.4 523.271  11
   2  10  -4 49500.1 586.522  11
   0   2  -3 64997.1 352.200  11
  -1   3  -3 34664.2 320.350  11
   0   4  -3 87.6272 41.1814  11
  -1   5  -3 10629.2 217.163  11
   1   5  -3 29505.7 350.252  11
   0   6  -3 52639.6 488.867  11
  -1   7  -3 526.266 82.8484  11
   1   7  -3 612.237 83.6589  11
   0   8  -3 3980.15 175.848  11
   2   8  -3 26655.4 429.584  11
  -1   9  -3 80642.0 706.934  11
   1   9  -3 10608.7 272.481  11
   3   9  -3 37698.5 539.892  11
   5   9  -3 12616.8 317.694  11
   0  10  -3 108.827 127.859  11
   2  10  -3 2272.62 136.914  11
  -1   3  -2 400.268 45.3686  11
  -2   4  -2 22740.6 268.095  11
   0   4  -2 12360.6 196.625  11
  -1   5  -2 55881.6 473.090  11
   1   5  -2 74685.6 518.405  11
  -2   6  -2 6126.66 169.171  11
   0   6  -2 26912.4 349.237  11
  -1   7  -2 10994.1 250.853  11
   1   7  -2 68599.2 616.186  11
   0   8  -2 21205.8 355.500  11
   2   8  -2 29865.3 450.271  11
  -1   9  -2 45134.7 545.051  11
   1   9  -2 5406.48 200.199  11
   3   9  -2 53.4984 118.771  11
   0  10  -2 15709.6 347.194  11
   2  10  -2 5686.10 206.416  11
  -1   3  -1 82936.2 416.435  11
  -2   4  -1 8256.85 156.660  11
   0   4  -1 1686.64 74.4366  11
  -1   5  -1 23226.4 280.094  11
  -2   6  -1 9969.07 204.943  11
   0   6  -1 38970.0 406.424  11
  -1   7  -1 55287.3 531.649  11
   1   7  -1 31548.7 412.899  11
  -2   8  -1 14551.2 284.753  11
   0   8  -1 21405.1 340.006  11
   2   8  -1 864.969 104.193  11
  -1   9  -1 51.4836 99.3037  11
   1   9  -1 590.391 105.798  11
   3   9  -1 16951.4 359.216  11
   0  10  -1 18676.2 360.451  11
  -2   4   0 59337.5 386.812  11
   0   4   0 25466.8 246.021  11
  -1   5   0 93218.5 522.105  11
  -2   6   0 27023.3 318.276  11
   0   6   0 11874.6 223.069  11
  -1   7   0 150786. 839.873  11
   1   7   0 154634. 885.094  11
  -2   8   0 136975. 826.790  11
   0   8   0 56.2160 83.5476  11
   2   8   0 171014. 1023.70  11
  -2   4   1 44152.2 305.314  11
  -1   5   1 253774. 806.258  11
  -2   6   1 98427.6 568.446  11
   0   6   1 55147.3 450.151  11
  -1   7   1 33857.0 379.460  11
   1   7   1 82011.0 621.081  11
   1  -9  -6 68230.6 700.574  12
  -2  -8  -6 22968.7 410.137  12
  -3  -7  -6 21899.0 395.358  12
  -1  -9  -5 151091. 961.054  12
   1  -9  -5 25603.5 404.625  12
  -2  -8  -5 33639.7 505.432  12
   0 -10  -4 64101.6 621.512  12
   2 -10  -4 66589.3 596.079  12
  -1  -9  -4 59905.3 610.391  12
   1  -9  -4 76480.1 647.498  12
  -4  -8  -4 27893.9 409.292  12
  -2  -8  -4 66499.4 649.252  12
   0  -8  -4 16232.2 324.964  12
   2  -8  -4 4200.62 172.523  12
  -3  -7  -4 7997.07 254.193  12
   0 -10  -3-51.9490 107.561  12
  -1  -9  -3 114050. 828.568  12
   1  -9  -3 12996.7 267.949  12
  -4  -8  -3 197139. 1072.65  12
  -2  -8  -3 36240.4 455.545  12
   0  -8  -3 6193.51 196.214  12
   2  -8  -3 27773.6 347.683  12
  -3  -7  -3 49894.1 535.331  12
  -4  -6  -3 202527. 990.339  12
  -2 -10  -2 52336.5 587.509  12
  -3  -9  -2 3626.28 189.145  12
  -1  -9  -2 54621.5 554.122  12
   1  -9  -2 6431.28 188.730  12
  -4  -8  -2 68440.4 655.548  12
  -2  -8  -2 17873.3 322.206  12
   0  -8  -2 23979.8 340.245  12
   2  -8  -2 28863.1 341.077  12
  -1  -7  -2 18503.8 315.181  12
   1  -7  -2 74540.9 536.126  12
  -4  -6  -2 18388.7 302.185  12
  -2  -6  -2 10340.0 223.753  12
   2  -6  -2 25866.9 286.495  12
  -4  -8  -1 62183.9 606.772  12
  -2  -8  -1 21485.2 337.473  12
   0  -8  -1 22757.4 317.920  12
  -3  -7  -1 40841.5 442.829  12
  -1  -7  -1 78244.1 558.734  12
   1  -7  -1 29312.6 318.175  12
  -4  -6  -1 71079.1 551.860  12
  -2  -6  -1 18006.1 257.030  12
   0  -6  -1 46572.7 383.472  12
  -3  -5  -1 47684.7 405.898  12
  -1  -5  -1 41156.9 348.471  12
   1  -5  -1 284781. 826.851  12
  -4  -4  -1 42581.1 350.044  12
  -1  -7   0 142555. 727.438  12
  -2  -6   0 38703.4 362.641  12
  -3  -5   0 25201.1 279.543  12
  -1  -5   0 120950. 539.624  12
  -4  -4   0 29097.8 278.947  12
  -2  -4   0 51890.0 338.158  12
  -3  -3   0 352732. 781.646  12
  -1  -5   1 279737. 829.642  12
  -2  -4   1 29803.6 244.964  12
   3  -1   1 353761. 719.354  13
   4   0   1 1258.72 57.8504  13
   3   1   1 393105. 768.449  13
   4  -2   2 120157. 526.854  13
   3  -1   2 104467. 470.923  13
   2   0   2 99913.0 409.331  13
   4   0   2 179343. 659.680  13
   3   1   2 112101. 484.267  13
   2   2   2 230496. 622.504  13
   4  -2   3 12863.0 198.285  13
   3  -1   3 274976. 865.099  13
   5  -1   3 18777.5 260.544  13
   4   0   3 282.444 57.5543  13
   1   1   3 186527. 549.224  13
   3   1   3 296656. 865.377  13
   5   1   3 17967.7 252.426  13
   0   2   3 49724.8 258.146  13
   2   2   3 38035.0 294.184  13
   4   2   3 15131.4 220.467  13
   1   3   3 29916.9 233.888  13
   4  -2   4 4256.39 130.459  13
   3  -1   4 50464.9 412.396  13
   5  -1   4 14661.3 251.748  13
   2   0   4 171793. 693.911  13
   4   0   4 83836.3 546.249  13
   1   1   4 21803.5 224.887  13
   3   1   4 51605.2 401.059  13
   5   1   4 15604.6 255.414  13
   0   2   4 52080.7 311.027  13
   2   2   4 45583.7 355.796  13
   4   2   4 4971.52 144.182  13
  -1   3   4 4761.29 84.5245  13
   1   3   4 123755. 535.781  13
   3   3   4 84296.0 516.551  13
   4  -2   5 2377.71 118.296  13
   3  -1   5 58672.6 476.355  13
   5  -1   5 30819.8 381.033  13
   2   0   5 11.4606 50.6033  13
   4   0   5 123.433 61.5877  13
   1   1   5 78500.4 471.109  13
   3   1   5 66367.6 494.427  13
   5   1   5 32823.3 384.423  13
  -2   2   5 21183.2 178.030  13
   0   2   5 757596. 5344.01  13
   2   2   5 154213. 713.760  13
   4   2   5 3206.99 132.750  13
  -1   3   5 5532.39 112.226  13
   1   3   5 3587.93 111.341  13
   3   3   5 47203.0 423.001  13
   0   4   5 97368.2 477.173  13
   4  -2   6 24892.0 348.905  13
   3  -1   6 6950.06 176.803  13
   5  -1   6 342.509 90.1447  13
   2   0   6 47553.4 415.892  13
   4   0   6 17407.4 292.156  13
   1   1   6-6.09682 42.2665  13
   3   1   6 8059.84 191.246  13
   5   1   6 271.832 77.3342  13
  -2   2   6 6611.44 119.139  13
   0   2   6 53488.8 395.975  13
   2   2   6 29386.8 339.285  13
   4   2   6 26285.1 351.619  13
  -1   3   6 77903.1 440.909  13
   1   3   6 1422.37 86.0238  13
   3   3   6 278.838 69.4733  13
   0   4   6 90576.9 511.812  13
   3  -3   7 17567.1 305.377  13
   4  -2   7 1271.14 99.5295  13
   3  -1   7 83688.6 637.605  13
   5  -1   7 27275.6 367.062  13
   2   0   7 48.9127 58.4416  13
   4   0   7 195.856 79.2086  13
  -1   1   7 33594.5 330.082  13
   1   1   7 16254.1 257.434  13
   3   1   7 96643.9 678.858  13
   5   1   7 27989.0 360.374  13
  -2   2   7 476.460 50.3464  13
   0   2   7 21615.9 273.839  13
   2   2   7 19622.8 299.851  13
   4   2   7 913.795 92.8660  13
  -1   3   7 1209.02 73.9497  13
   1   3   7 9670.35 203.374  13
   3   3   7 20902.4 309.973  13
   0   4   7 132.526 52.3172  13
   3  -3   8 658.166 83.8094  13
   2  -2   8-104.149 68.9728  13
   4  -2   8 482.582 100.567  13
   1  -1   8 1187.58 98.5537  13
   3  -1   8 5624.89 178.781  13
   0   0   8 22449.6 312.643  13
   2   0   8 80250.5 621.048  13
   4   0   8 67273.9 582.586  13
  -1   1   8 3366.34 118.941  13
   1   1   8 1640.65 102.646  13
   3   1   8 6646.55 196.971  13
  -2   2   8 1283.64 75.6849  13
   0   2   8 3553.07 125.862  13
   2   2   8 9.32354 65.5041  13
  -1   3   8 22782.7 286.146  13
   1   3   8 29844.4 359.930  13
   0   4   8 34173.5 356.199  13
   2  -2   9 3235.88 143.054  13
   1  -1   9 70855.1 588.538  13
   3  -1   9 90237.1 656.933  13
   0   0   9 90.0395 56.3506  13
   2   0   9 77.2517 71.3163  13
  -1   1   9 279.668 58.7569  13
   1   1   9 75726.7 595.330  13
   3   1   9 101357. 706.636  13
   0   2   9 68297.9 537.579  13
   2   2   9 4479.35 160.466  13
  -1   3   9 10493.8 210.378  13
   1   3   9 38298.8 425.209  13
   1  -3  10 5355.18 179.483  13
   0  -2  10 37632.8 442.979  13
  -1  -1  10 34538.1 412.205  13
   1  -1  10 40419.9 449.637  13
  -2   0  10 26631.2 346.750  13
   0   0  10 220741. 1021.64  13
  -1   1  10 38697.1 416.409  13
   1   1  10 44262.9 461.508  13
   0   2  10 47880.2 471.190  13
  -1  -1  11 23558.6 322.907  13
  -2   0  11-107.157 97.2465  13
  -1   1  11 30606.4 363.499  13
   2  -2   2 234049. 595.685  14
   2  -2   3 35059.1 267.149  14
   1  -1   3 209425. 600.914  14
   2  -4   4 16981.9 220.276  14
   2  -2   4 43902.1 338.368  14
   1  -1   4 21873.4 223.619  14
   0   0   4 4158.53 94.4734  14
  -1   1   4 24682.1 201.308  14
   2  -4   5 50655.8 418.077  14
   1  -3   5 3915.08 121.796  14
   2  -2   5 147747. 684.669  14
   1  -1   5 76913.6 460.996  14
   0   0   5 376.758 50.6075  14
  -1   1   5 429175. 963.757  14
  -2   2   5 21696.6 200.934  14
   1  -5   6 52480.5 463.798  14
   2  -4   6 41043.0 401.545  14
   1  -3   6 1313.93 85.4854  14
   0  -2   6 49053.7 401.008  14
   2  -2   6 28095.3 321.041  14
  -1  -1   6 11086.9 182.099  14
   1  -1   6 102.118 45.3136  14
   0   0   6 16823.0 225.712  14
  -3   1   6 186194. 659.836  14
  -1   1   6 10821.4 174.107  14
  -2   2   6 6465.59 127.035  14
   0  -6   7 23596.4 331.082  14
   1  -5   7 2956.34 125.105  14
   0  -4   7 93.4746 62.3291  14
   2  -4   7 6009.08 166.823  14
   1  -3   7 7613.82 181.199  14
   0  -2   7 20314.2 275.050  14
   2  -2   7 17279.3 267.484  14
  -1  -1   7 34290.4 347.302  14
   1  -1   7 17022.2 255.879  14
  -2   0   7 102.268 48.2507  14
   0   0   7 119.333 48.0898  14
  -3   1   7 139519. 617.574  14
  -1   1   7 32500.0 318.481  14
  -2   2   7 467.908 52.6118  14
   0  -6   8 370.703 90.3547  14
  -1  -5   8 7646.15 196.181  14
   1  -5   8 3571.77 134.614  14
   0  -4   8 23211.0 325.118  14
   2  -4   8 882.937 91.6217  14
  -1  -3   8 16930.9 274.297  14
   1  -3   8 24606.4 336.963  14
  -2  -2   8 887.030 77.0223  14
   0  -2   8 2712.50 122.126  14
  -1  -1   8 3018.07 118.350  14
   1  -1   8 1277.15 92.7170  14
  -4   0   8 4785.69 137.336  14
  -2   0   8 5532.63 147.485  14
   0   0   8 22002.5 296.468  14
  -3   1   8 754.107 69.0459  14
  -1   1   8 3289.69 118.014  14
  -2   2   8 957.210 71.1161  14
  -2  -6   9 22415.6 337.131  14
   0  -6   9 10613.3 230.980  14
  -1  -5   9 15548.9 277.547  14
   1  -5   9 276.311 113.692  14
   0  -4   9 2381.45 117.889  14
  -1  -3   9 6929.15 188.939  14
   1  -3   9 28082.3 358.444  14
  -2  -2   9 336.521 64.8267  14
   0  -2   9 57848.3 514.815  14
  -3  -1   9 50174.4 461.719  14
  -1  -1   9 254.835 60.8441  14
   0   0   9 175.547 60.2825  14
  -3   1   9 54330.2 452.634  14
  -1   1   9 266.142 61.7815  14
  -3  -5  10 997.718 90.4998  14
  -1  -5  10 18153.4 298.658  14
  -2  -4  10 13732.7 262.756  14
   0  -4  10 391.862 91.7445  14
  -3  -3  10 53269.9 514.604  14
  -1  -3  10 735.535 85.7616  14
  -4  -2  10 12944.3 254.005  14
  -2  -2  10 95796.6 669.219  14
   0  -2  10 37052.7 413.309  14
  -5  -1  10 1051.23 91.9269  14
  -3  -1  10 35815.1 402.655  14
  -1  -1  10 32597.4 389.646  14
  -4   0  10 24427.3 318.398  14
  -2   0  10 24009.9 325.816  14
  -3   1  10 37944.6 393.711  14
  -5  -3  11 43747.0 463.539  14
  -3  -3  11 41494.6 445.865  14
  -4  -2  11 8360.61 208.025  14
  -2  -2  11 48457.6 477.270  14
  -3  -1  11 78910.8 599.372  14
  -1  -1  11 25500.6 342.395  14
  -4   0  11 24.7373 110.297  14
  -4 -12  -5 281.339 48.4055  15
  -5 -11  -5 25508.8 253.607  15
  -6 -10  -5 436.790 52.0859  15
  -4 -12  -4 14369.1 202.120  15
  -5 -11  -4 23538.9 279.472  15
  -6 -10  -4 194.623 58.0106  15
  -7  -9  -4 198.986 56.4493  15
  -4 -12  -3 2574.36 103.008  15
  -6 -10  -3 216.181 63.5406  15
  -7  -9  -3 3206.78 123.847  15
  -8  -8  -3 20410.0 261.120  15
  -6 -12  -2 8380.71 152.131  15
  -4 -12  -2 3531.88 123.930  15
  -7 -11  -2 1904.62 89.6754  15
  -5 -11  -2 1683.11 102.744  15
  -6 -10  -2 2034.15 111.412  15
  -7  -9  -2 1612.71 106.248  15
  -8  -8  -2 355.460 69.8727  15
  -6 -12  -1 105.927 56.0376  15
  -4 -12  -1 1977.39 101.189  15
  -7 -11  -1 2366.34 109.788  15
  -5 -11  -1 280.067 69.1918  15
  -8 -10  -1 1158.18 85.2240  15
  -6 -10  -1 8139.06 210.224  15
  -7  -9  -1 15211.5 283.007  15
  -8  -8  -1 8942.32 219.260  15
  -7  -7  -1 51239.2 531.047  15
  -8  -6  -1 10633.5 241.071  15
  -6 -12   0 7866.19 178.080  15
  -4 -12   0 26932.9 338.267  15
  -7 -11   0 21454.6 300.699  15
  -5 -11   0 539.031 82.5173  15
  -3 -11   0 28386.4 358.726  15
  -8 -10   0 470.721 76.2180  15
  -6 -10   0 2864.08 138.366  15
  -9  -9   0 379.009 66.5672  15
  -7  -9   0 1955.60 125.266  15
  -8  -8   0 4935.86 181.809  15
  -9  -7   0 1475.43 111.525  15
  -7  -7   0 8273.55 224.895  15
  -8  -6   0 129.809 97.3986  15
  -6 -12   1 769.983 81.1367  15
  -4 -12   1 370.940 78.8540  15
  -7 -11   1 5619.89 172.016  15
  -5 -11   1 2260.30 123.017  15
  -8 -10   1 434.885 84.6769  15
  -6 -10   1 754.773 97.1846  15
  -4 -10   1 329.538 76.9704  15
  -7  -9   1 3186.31 153.597  15
  -5  -9   1 30580.5 403.647  15
  -8  -8   1 1020.16 106.937  15
  -6  -8   1 10846.6 252.907  15
  -9  -7   1 2804.98 143.248  15
  -7  -7   1 9210.31 236.079  15
  -8  -6   1-6.86884 100.027  15
  -7 -11   2 19665.8 306.526  15
  -5 -11   2 1471.41 109.255  15
  -8 -10   2 6604.40 193.560  15
  -6 -10   2 18834.0 337.148  15
  -4 -10   2 34483.7 417.832  15
  -7  -9   2 4604.79 185.776  15
  -5  -9   2 403.010 79.9386  15
  -8  -8   2 3445.24 166.575  15
  -6  -8   2 12943.1 273.367  15
  -9  -7   2 24847.5 394.131  15
  -7  -7   2 11763.8 268.608  15
  -8  -6   2 19155.5 353.549  15
  -9  -5   2 39192.7 498.335  15
  -5 -11   3 21.4467 85.2687  15
  -6 -10   3 320.861 86.1313  15
  -4 -10   3 46864.8 494.090  15
  -7  -9   3 55596.1 596.005  15
  -5  -9   3 10646.8 248.770  15
  -8  -8   3 8271.40 243.956  15
  -6  -8   3 930.843 96.6452  15
  -9  -7   3 11450.5 279.982  15
  -7  -7   3 30327.4 431.686  15
  -8  -6   3 4369.20 183.292  15
  -9  -5   3 9274.73 256.191  15
  -8  -4   3 76033.7 662.777  15
  -6 -10   4 29891.7 419.691  15
  -7  -9   4 25883.5 410.704  15
  -5  -9   4 24981.0 382.242  15
  -8  -8   4 108.072 84.3709  15
  -6  -8   4 8414.19 234.692  15
  -7  -7   4 16449.6 330.317  15
  -8  -6   4 696.421 101.874  15
  -8  -4   4 23768.8 381.798  15
  -5  -9   5 2215.19 124.810  15
  -6  -8   5 4395.54 178.294  15
  -7  -7   5-62.4078 92.8364  15
  -1 -13   3 2794.28 115.007  16
  -5 -13   4 773.190 69.1160  16
  -3 -13   4 4969.94 148.051  16
  -1 -13   4 2852.77 111.015  16
  -5 -13   5 390.580 53.4172  16
  -3 -13   5 284.198 57.7342  16
  -1 -13   5 7285.07 148.123  16
  -6 -12   5 12183.2 216.444  16
  -2 -12   5 318.147 68.7508  16
  -3 -13   6 3994.07 115.220  16
  -6 -12   6 13177.9 211.564  16
  -4 -12   6 1318.61 96.3130  16
  -2 -12   6 30.0530 40.5168  16
  -7 -11   6 1191.10 82.7868  16
   0 -10   6 18002.1 310.723  16
  -1  -9   6 34045.2 442.803  16
   1  -9   6 67733.1 586.230  16
   0  -8   6 12183.3 259.947  16
  -6 -12   7 5157.24 122.761  16
  -4 -12   7 205.165 54.3506  16
  -7 -11   7 1196.03 78.5816  16
  -5 -11   7 2116.10 111.971  16
  -3 -11   7 687.540 81.6702  16
  -1 -11   7 4134.44 143.021  16
  -6 -10   7 1311.72 101.556  16
  -4 -10   7 143.793 75.0052  16
  -2 -10   7 5072.84 175.746  16
   0 -10   7 20531.9 312.939  16
  -7  -9   7 3155.75 138.768  16
  -3  -9   7 43199.4 504.417  16
  -1  -9   7 42398.9 485.786  16
  -2  -8   7 70859.2 630.848  16
   0  -8   7 19645.2 327.288  16
  -1  -7   7 42414.5 468.532  16
   1  -7   7 32278.2 403.544  16
  -4 -12   8 936.054 66.3455  16
  -5 -11   8 6840.36 170.336  16
  -3 -11   8 33.4328 50.6656  16
  -6 -10   8 8196.07 197.717  16
  -4 -10   8 3449.35 143.918  16
  -2 -10   8 4288.86 153.371  16
  -7  -9   8 139.736 87.0945  16
  -5  -9   8 977.734 91.6227  16
  -3  -9   8 926.263 90.5687  16
  -1  -9   8 5183.00 172.555  16
  -6  -8   8 6233.44 194.980  16
  -4  -8   8 46896.3 516.077  16
  -2  -8   8 239.655 74.7562  16
  -5  -7   8 13113.6 274.291  16
  -3  -7   8 12701.3 267.631  16
  -1  -7   8 248.485 79.6588  16
  -4  -6   8 42212.2 468.543  16
   0  -6   8 1369.89 90.5335  16
  -5 -11   9 945.585 72.0146  16
  -6 -10   9 7269.70 170.249  16
  -4 -10   9 5360.30 159.561  16
  -5  -9   9 312.848 64.8806  16
  -3  -9   9 120.383 59.4726  16
  -6  -8   9 6862.34 194.471  16
  -4  -8   9 246.161 72.4613  16
  -2  -8   9 3472.99 144.026  16
  -5  -7   9 8975.75 226.795  16
  -3  -7   9 15102.2 289.271  16
  -4  -6   9 4276.35 157.426  16
  -2  -6   9 20287.7 325.130  16
  -3  -5   9 2554.25 120.811  16
  -1  -5   9 16212.0 285.459  16
  -6  -8  10 136.565 70.2731  16
  -4  -8  10 19695.4 307.284  16
  -5  -7  10 83.7310 78.4522  16
  -4  -6  10 738.832 77.4424  16
  -3  -5  10 1051.12 78.4179  16
  -4  -4  10 5571.57 163.669  16
 -11  -7   2 1423.92 93.7272  17
 -11  -5   2 2941.09 144.824  17
 -11  -7   3 3249.65 136.680  17
 -11  -5   3 22520.3 372.605  17
 -11  -3   3 592.862 118.753  17
 -11  -7   4 12970.4 260.088  17
 -11  -5   4 66801.9 657.942  17
 -12  -4   4 5130.74 169.177  17
 -11  -3   4 3748.88 188.808  17
 -10  -2   4 30356.0 501.663  17
 -11  -1   4 198.071 137.959  17
 -10   0   4 564.144 148.719  17
  -9   1   4 3746.02 184.594  17
 -11  -5   5 6193.57 227.192  17
 -12  -4   5 7893.61 211.262  17
 -11  -3   5 1201.72 138.519  17
 -12  -2   5 625.832 100.672  17
 -11  -1   5 21712.7 409.058  17
  -9  -1   5 7734.80 252.648  17
 -10   0   5 277.951 140.986  17
  -9   1   5 7990.80 262.120  17
 -10  -8   6 11745.2 258.100  17
 -11  -7   6 18469.1 306.516  17
 -11  -5   6 1260.13 134.242  17
 -12  -4   6 665.200 103.783  17
 -11  -3   6 91.1199 101.395  17
 -12  -2   6-1.32945 91.0897  17
 -10  -2   6 1316.54 144.634  17
 -11  -1   6 617.686 111.476  17
  -9  -1   6 6563.82 243.690  17
 -12   0   6 5409.37 176.008  17
 -10   0   6 50734.6 647.781  17
 -11   1   6 412.792 109.481  17
  -9   1   6 6615.23 239.522  17
 -10   2   6 1196.00 127.796  17
  -9   3   6 809.318 133.865  17
  -8   4   6 27403.0 405.312  17
  -7   5   6 9126.66 222.335  17
  -9  -9   7 5780.28 163.760  17
 -10  -8   7 28005.4 361.481  17
 -11  -7   7 2463.35 127.518  17
 -10  -6   7 53613.4 610.111  17
 -11  -5   7 13827.4 312.884  17
 -12  -4   7 1061.00 114.957  17
 -10  -4   7 116.556 105.774  17
 -11  -3   7 22176.7 413.878  17
  -9  -3   7 13214.6 339.032  17
 -12  -2   7 3985.84 173.669  17
 -10  -2   7 3727.12 202.670  17
  -8  -2   7 26202.2 435.065  17
 -11  -1   7 593.700 115.679  17
  -9  -1   7 2143.40 155.177  17
 -12   0   7-21.9754 87.0554  17
 -10   0   7 40.0160 121.867  17
 -11   1   7 716.266 109.390  17
  -9   1   7 2395.44 156.702  17
 -10   2   7 3780.22 183.570  17
  -8   2   7 31970.5 472.672  17
 -11   3   7 19199.1 298.778  17
  -9   3   7 13175.0 306.288  17
 -10   4   7 189.703 90.2323  17
  -8   4   7 1062.57 112.557  17
  -9   5   7 898.697 86.9848  17
  -7   5   7 102038. 721.903  17
  -8   6   7 14506.5 274.161  17
  -6   6   7 42357.3 464.690  17
 -10  -8   8 2785.91 116.758  17
 -11  -7   8 4459.52 138.933  17
  -9  -7   8 351.912 106.555  17
 -10  -6   8 263.101 97.1485  17
  -8  -6   8 2855.20 148.933  17
 -11  -5   8 227.353 93.9920  17
  -9  -5   8 14978.7 340.440  17
 -12  -4   8 1110.79 110.288  17
 -10  -4   8 14094.6 338.001  17
  -8  -4   8 3759.08 174.810  17
 -11  -3   8-10.1820 97.0592  17
  -9  -3   8 15551.9 361.123  17
 -12  -2   8 11992.7 256.937  17
 -10  -2   8-12.3522 105.601  17
  -8  -2   8 7222.72 241.356  17
 -11  -1   8 5972.22 225.613  17
  -9  -1   8 6661.09 242.009  17
 -12   0   8 112.460 72.4860  17
 -10   0   8 4984.97 216.183  17
  -8   0   8 6805.42 235.678  17
 -11   1   8 5312.64 199.608  17
  -9   1   8 7030.58 239.459  17
 -12   2   8 9962.35 187.695  17
 -10   2   8 44.3093 95.1753  17
  -8   2   8 8826.23 253.925  17
 -11   3   8 92.4424 70.7199  17
  -9   3   8 17407.0 338.253  17
  -7   3   8 211.431 106.215  17
 -10   4   8 14427.8 269.148  17
  -8   4   8 4311.79 176.201  17
  -9   5   8 14920.8 279.960  17
  -7   5   8 125274. 802.671  17
  -8   6   8 3012.11 143.769  17
  -6   6   8 10677.0 247.305  17
 -10  -6   9 23727.5 354.887  17
 -11  -5   9 425.720 93.8759  17
  -9  -5   9 2670.93 150.295  17
 -12  -4   9 102.797 76.5485  17
 -10  -4   9 68322.3 678.773  17
  -8  -4   9 4862.58 191.952  17
 -11  -3   9 17553.9 338.067  17
  -9  -3   9 43128.7 566.868  17
  -7  -3   9 19395.9 353.881  17
 -12  -2   9 1433.09 110.362  17
 -10  -2   9 320.444 106.821  17
  -8  -2   9 211.535 124.856  17
 -11  -1   9 1070.14 114.749  17
  -9  -1   9 78751.6 769.001  17
  -7  -1   9 10806.6 265.404  17
 -12   0   9-23.5298 71.7705  17
 -10   0   9 118.413 97.3994  17
  -8   0   9 6.63157 110.290  17
 -11   1   9 920.314 104.537  17
  -9   1   9 86728.8 773.984  17
  -7   1   9 12228.1 279.944  17
 -12   2   9 1267.09 82.2238  17
 -10   2   9 308.290 86.6458  17
  -8   2   9 397.048 94.1587  17
 -11   3   9 15825.0 259.425  17
  -9   3   9 46890.1 518.815  17
  -7   3   9 21975.6 347.812  17
 -10   4   9 66643.1 549.281  17
  -8   4   9 6399.37 198.005  17
  -6   4   9 2318.17 122.226  17
  -9   5   9 3067.35 139.019  17
  -7   5   9 1431.30 109.039  17
  -5   5   9 15944.9 281.399  17
  -8   6   9 7969.28 204.124  17
 -10  -6  10 465.516 87.9004  17
 -11  -5  10 1136.16 83.3577  17
  -9  -5  10 2004.19 121.334  17
 -10  -4  10 3891.66 168.576  17
  -8  -4  10 4436.28 174.181  17
 -11  -3  10 753.545 90.3480  17
  -9  -3  10 32092.3 462.853  17
 -12  -2  10 68078.2 488.941  17
 -10  -2  10 330.637 97.7641  17
  -8  -2  10 1996.79 125.158  17
 -11  -1  10 2044.46 127.691  17
  -9  -1  10 189.482 90.1143  17
  -7  -1  10 12683.8 271.345  17
 -12   0  10 24222.8 290.296  17
 -10   0  10 8089.28 230.084  17
  -8   0  10 3090.89 153.804  17
  -6   0  10 135499. 823.105  17
 -11   1  10 2172.68 118.962  17
  -9   1  10 480.812 96.4896  17
  -7   1  10 20853.1 347.233  17
 -12   2  10 66048.2 421.160  17
 -10   2  10 512.448 82.9175  17
  -8   2  10 2708.52 141.151  17
  -6   2  10 42404.1 448.922  17
 -11   3  10 542.109 73.0019  17
  -9   3  10 35587.5 429.077  17
  -7   3  10 984.433 92.0566  17
  -5   3  10 4311.85 153.641  17
 -10   4  10 4037.22 143.940  17
  -8   4  10 5458.63 176.886  17
  -6   4  10 27424.2 365.837  17
  -9   5  10 2014.24 113.745  17
  -7   5  10 2169.68 124.872  17
 -10  -4  11 271.829 77.0292  17
 -11  -3  11 1523.36 92.7293  17
  -9  -3  11 5136.30 170.645  17
 -12  -2  11 3950.03 105.991  17
 -10  -2  11 7914.82 205.359  17
  -8  -2  11 7847.43 211.789  17
 -11  -1  11 14958.2 247.568  17
  -9  -1  11 15499.2 295.299  17
  -7  -1  11 2101.55 114.856  17
 -12   0  11 48.9741 47.3208  17
 -10   0  11-9.59952 63.7288  17
  -8   0  11-50.8801 87.0858  17
 -11   1  11 15906.7 244.849  17
  -9   1  11 16870.3 293.300  17
  -7   1  11 2186.34 113.390  17
 -12   2  11 4615.13 107.738  17
 -10   2  11 8770.79 200.362  17
  -8   2  11 9678.60 223.560  17
  -6   2  11 2403.03 113.308  17
 -11   3  11 1824.85 91.8385  17
  -9   3  11 5990.59 171.600  17
  -7   3  11 815.761 78.8600  17
  -5   3  11 69132.6 538.459  17
 -10   4  11 439.059 65.2791  17
  -8   4  11 631.427 82.3787  17
  -6   4  11 10213.3 222.986  17
 -10  -2  12 2078.07 92.8087  17
 -11  -1  12 289.629 55.5276  17
  -9  -1  12 232.741 62.8435  17
 -10   0  12 4284.73 132.197  17
  -8   0  12 1828.92 98.8021  17
 -11   1  12 257.492 56.8376  17
  -9   1  12 454.707 63.6739  17
  -7   1  12 2710.16 115.859  17
 -10   2  12 2012.33 95.6737  17
  -8   2  12 928.945 79.8307  17
  -6   2  12 82642.4 564.176  17
 -11   3  12 4257.58 108.764  17
  -9   3  12 402.536 67.7510  17
  -7   3  12 503.729 71.8728  17
 -10   0  13-18.7017 47.9340  17
  -9   1  13 34533.0 318.146  17
 -10   2  13 5430.11 121.741  17
  -8   2  13 128.367 52.1924  17
   7   3   4 186.174 87.8566  18
   6   4   4 4349.29 154.102  18
   5   5   4 98026.8 647.810  18
   7   1   5 8832.02 207.351  18
   7   3   5 306.540 75.2001  18
   6   4   5 2285.11 124.960  18
   5   5   5 21065.2 314.833  18
   4   6   5 62883.3 528.882  18
   7   1   6 191.025 70.9239  18
   6   2   6 2945.59 136.809  18
   8   2   6 23289.9 262.845  18
   5   3   6 44877.8 461.035  18
   7   3   6 20763.5 291.622  18
   4   4   6 4117.62 150.974  18
   6   4   6-152.314 76.8152  18
   5   5   6 7171.68 192.494  18
   4   6   6 8892.86 208.794  18
   7  -1   7 4801.80 143.489  18
   7   1   7 5060.92 149.836  18
   6   2   7 39958.5 420.443  18
   5   3   7 1439.32 109.540  18
   7   3   7 78.0492 62.1587  18
   4   4   7 6848.69 190.027  18
   6   4   7 16485.2 261.544  18
   3   5   7 11151.6 230.885  18
   5   5   7 2650.50 131.588  18
   2   6   7 3882.30 140.973  18
   4   6   7 7632.02 194.472  18
   7  -3   8 11575.2 163.670  18
   7  -1   8 5313.09 130.316  18
   6   0   8 3077.55 130.169  18
   5   1   8 53184.2 489.710  18
   7   1   8 5575.95 134.114  18
   4   2   8 788.539 87.9903  18
   6   2   8 34508.7 363.948  18
   3   3   8 837.792 90.1558  18
   5   3   8 37405.3 404.981  18
   2   4   8 1342.26 97.9211  18
   4   4   8 19857.9 305.431  18
   6   4   8 36090.0 343.738  18
   1   5   8 5119.25 152.782  18
   3   5   8 37458.4 408.111  18
   5   5   8 18840.3 272.352  18
   2   6   8 314.814 73.0092  18
   6  -2   9 10156.2 176.630  18
   7  -1   9 379.147 43.9796  18
   6   0   9-13.7038 57.0354  18
   5   1   9 18390.1 273.322  18
   7   1   9 552.559 49.4059  18
   4   2   9 4848.78 159.164  18
   6   2   9 10235.7 177.228  18
   1   3   9 39098.5 398.952  18
   3   3   9 2664.11 127.055  18
   5   3   9 25239.8 304.012  18
   2   4   9 1107.27 91.1716  18
   4   4   9 2217.38 113.072  18
   1   5   9 800.567 83.2374  18
   3   5   9 29778.7 346.781  18
   6  -2  10 1461.72 62.2910  18
   5  -1  10 2132.91 97.3247  18
   6   0  10 1213.14 63.1070  18
   5   1  10 2069.63 94.4443  18
   2   2  10 6829.96 177.927  18
   4   2  10 9971.09 196.368  18
   6   2  10 1571.01 63.4880  18
   1   3  10 7010.70 176.838  18
   3   3  10 6627.15 172.522  18
   5   3  10 173.370 50.5820  18
   2   4  10 1436.71 98.0527  18
   4   4  10 3044.36 108.615  18
   1   5  10 11297.6 209.759  18
   3   5  10 11224.6 197.934  18
   5  -3  11 272.723 39.5672  18
   5  -1  11 5416.77 108.925  18
   4   0  11-31.5388 46.5443  18
   5   1  11 5426.25 105.905  18
   2   2  11 13668.3 227.673  18
   4   2  11 107.587 53.0016  18
   1   3  11 6749.50 164.752  18
   3   3  11 73.6717 53.7974  18
   2   4  11 9911.30 182.016  18
   4  -2  12 2014.93 64.9289  18
   3  -1  12 6039.82 130.084  18
   2   0  12 26097.3 282.139  18
   4   0  12 5493.00 102.055  18
   1   1  12 5241.78 140.120  18
   3   1  12 6244.41 129.653  18
   2   2  12 2700.69 100.335  18
   4   2  12 2099.24 61.3908  18
   1   3  12 469.881 60.6909  18
   3   3  12 36613.6 266.123  18
   2  -2  13 1772.58 67.7117  18
   1  -1  13 2214.22 83.3119  18
   2   0  13 124.410 40.7959  18
   1   1  13 2362.80 80.8454  18
   2   2  13 1719.30 60.2117  18
 -10   4  -3 4201.68 110.526  19
 -10   2  -2 1592.37 95.7562  19
 -11   3  -1 28626.7 299.604  19
 -11   5  -1 222.201 52.7651  19
  -9  -1   0 5416.16 187.245  19
 -10   0   0 4364.88 171.719  19
 -11   1   0 3044.41 131.658  19
 -11   3   0 189.057 70.3870  19
 -11   5   0 8602.27 177.409  19
  -9  -3   1 443.972 119.843  19
 -10  -2   1 8996.84 243.188  19
 -11  -1   1 55.7176 83.9896  19
  -9  -1   1 1512.61 126.454  19
 -12   0   1-33.9655 68.0030  19
 -10   0   1-97.6052 85.1884  19
 -11   1   1 69.3347 73.1009  19
 -12   2   1 1963.16 101.556  19
 -11   3   1 2563.04 132.768  19
 -12   4   1 34687.5 294.625  19
  -8  -4   2 105279. 805.658  19
  -9  -3   2 12419.1 292.441  19
 -10  -2   2 2227.29 146.298  19
 -11  -1   2 115.639 83.8160  19
  -9  -1   2 14807.6 311.042  19
 -12   0   2 3820.47 147.375  19
 -10   0   2 342.466 99.1467  19
 -11   1   2 28.5081 74.3996  19
 -12   2   2 1504.60 105.126  19
 -11   3   2 17653.7 312.427  19
 -12   4   2 325.020 66.2050  19
 -11   5   2 2068.27 116.298  19
 -11   7   2 1107.64 71.3908  19
  -8  -4   3 72145.1 680.621  19
  -9  -3   3 95187.6 800.241  19
 -10  -2   3 17524.0 353.919  19
 -11  -1   3 9435.64 256.415  19
  -9  -1   3 9324.90 249.671  19
 -12   0   3-3.22265 76.2660  19
 -10   0   3-34.5356 84.8568  19
 -11   1   3 9318.40 249.878  19
 -12   2   3 5.77800 70.3693  19
 -11   3   3 224.912 81.3530  19
 -12   4   3 12359.4 217.476  19
 -11   5   3 15818.9 273.621  19
 -11   7   3 2454.21 95.8804  19
  -8  -4   4 24753.6 407.072  19
  -9  -3   4 6369.96 223.649  19
 -10  -2   4 22240.3 402.649  19
 -11  -1   4 45.9355 87.8699  19
  -9  -1   4 3125.37 157.059  19
 -12   0   4 19113.4 324.512  19
 -10   0   4 206.670 85.2860  19
 -11   1   4-39.5205 86.2672  19
  -9   1   4 2743.99 139.547  19
 -12   2   4 929.105 102.446  19
 -10   2   4 20083.0 362.639  19
 -11   3   4 2338.19 136.630  19
 -12   4   4 3612.86 133.813  19
 -11   5   4 48518.8 470.486  19
 -11   7   4 9238.94 163.715  19
  -9  -3   5 204.229 98.0865  19
 -10  -2   5 616.224 114.385  19
 -11  -1   5 16839.5 345.869  19
  -9  -1   5 5995.51 203.365  19
 -12   0   5 447.924 91.6084  19
 -10   0   5 146.953 84.7054  19
 -11   1   5 15358.8 316.187  19
  -9   1   5 5530.15 188.833  19
 -12   2   5 529.571 93.1864  19
 -10   2   5 408.974 99.2984  19
 -11   3   5 756.285 94.4651  19
 -12   4   5 5658.18 159.159  19
 -10   4   5 2465.82 133.461  19
 -11   5   5 3926.16 145.114  19
 -10   6   5 11592.9 234.312  19
  -9  -3   6 613.828 100.530  19
 -10  -2   6 1021.10 115.383  19
 -11  -1   6 495.107 109.533  19
  -9  -1   6 5013.98 190.117  19
 -12   0   6 4572.97 173.468  19
 -10   0   6 35014.4 485.066  19
 -11   1   6 373.608 92.2277  19
  -9   1   6 4602.50 173.195  19
 -12   2   6-14.5093 80.0497  19
 -10   2   6 964.619 107.476  19
 -11   3   6 50.4385 71.0386  19
 -12   4   6 526.880 72.1329  19
 -10   4   6 7927.28 211.012  19
 -11   5   6 839.780 81.5181  19
  -8  -2   7 21827.3 364.826  19
 -11  -1   7 632.299 105.727  19
  -9  -1   7 1732.14 120.775  19
 -10   0   7 46.4768 85.4021  19
 -11   1   7 457.769 90.8110  19
  -9   1   7 1772.49 116.533  19
 -12   2   7 2946.70 134.065  19
 -10   2   7 3062.92 145.717  19
 -11   3   7 15774.7 284.467  19
 -12   4   7 832.156 74.4213  19
  -9  -1   8 7477.22 218.936  19
 -10   0   8 3842.51 167.679  19
 -11   1   8 4290.39 166.191  19
  -9   1   8 6657.41 196.512  19
 -10   2   8 314.973 92.9257  19
   4 -10   4 17665.5 281.735  20
   4 -10   5 20128.4 283.871  20
   4  -8   5 6855.16 193.335  20
   5  -7   5 23.7310 90.7227  20
   4  -6   5 49949.1 504.485  20
   5  -5   5 10905.4 235.870  20
   3 -11   6 23512.1 274.129  20
   4 -10   6 19638.6 254.026  20
   4  -8   6 6221.78 181.656  20
   3  -7   6 11562.6 248.962  20
   5  -7   6 6742.60 180.274  20
   4  -6   6 5991.19 183.090  20
   5  -5   6 5198.43 170.651  20
   4  -4   6 2863.51 130.810  20
   5  -3   6 40187.1 451.668  20
   3 -11   7 1762.03 74.0754  20
   2 -10   7 273.857 66.5985  20
   4 -10   7 7027.86 134.862  20
   3  -9   7 12621.2 236.974  20
   4  -8   7 3613.39 135.614  20
   3  -7   7 575.534 81.3437  20
   5  -7   7 1124.67 83.8238  20
   4  -6   7 5602.03 176.881  20
   3  -5   7 7835.23 205.324  20
   5  -5   7 2285.01 122.078  20
   4  -4   7 4615.51 162.939  20
   1 -11   8 1003.97 68.0249  20
   2 -10   8 2168.11 95.9205  20
   3  -9   8 2820.21 109.441  20
   2  -8   8 1817.51 107.503  20
   4  -8   8 8395.71 173.685  20
   3  -7   8 23960.3 337.569  20
   2  -6   8 189.481 69.2452  20
   4  -6   8 4677.29 153.932  20
   1  -5   8 3347.50 135.207  20
   3  -5   8 25677.9 360.497  20
   2  -4   8 913.428 85.0831  20
   4  -4   8 15014.2 274.838  20
   3  -3   8 2089.74 113.470  20
  -1 -11   9 1051.54 67.9472  20
   1 -11   9 6289.88 114.993  20
   0 -10   9 44.5321 51.8509  20
   2 -10   9 970.363 61.2437  20
   1  -9   9 2382.88 106.760  20
   2  -8   9 18118.5 272.050  20
   1  -7   9 1491.32 104.878  20
   3  -7   9 60.3705 53.9059  20
   0  -6   9 8451.90 207.539  20
   2  -6   9 49280.6 484.214  20
   1  -5   9 409.193 70.9575  20
   3  -5   9 21138.1 316.433  20
   0  -4   9 2436.01 118.372  20
   2  -4   9 781.839 85.7321  20
   1  -3   9 25475.3 344.016  20
   2  -2   9 3607.60 139.502  20
  -2 -10  10 2944.64 100.323  20
   0 -10  10 21.0834 39.3742  20
  -1  -9  10 717.608 65.4998  20
   1  -9  10 2708.91 96.5474  20
  -2  -8  10 1188.76 82.0872  20
   0  -8  10 721.687 69.2200  20
   2  -8  10 4403.72 122.280  20
  -1  -7  10 22216.3 313.949  20
   1  -7  10 4481.79 143.634  20
  -2  -6  10 1032.72 84.4315  20
   0  -6  10 3593.85 138.912  20
   2  -6  10 133.184 55.1335  20
  -1  -5  10 16025.2 272.226  20
   1  -5  10 6802.06 182.928  20
   0  -4  10 519.118 71.7477  20
   2  -4  10 1083.48 86.7613  20
   1  -3  10 5264.76 163.683  20
   0  -2  10 40216.2 417.207  20
  -1  -9  11 41.7338 43.9114  20
  -2  -8  11 476.769 59.7434  20
   0  -8  11 1057.85 67.4015  20
  -1  -7  11 1504.66 86.6308  20
   1  -7  11 2533.81 97.6631  20
   0  -6  11 346.267 56.5230  20
  -1  -5  11 2350.13 109.572  20
   1  -5  11 1674.08 90.9412  20
   0  -4  11 23916.5 320.498  20
  -1  -7  12 2987.48 93.7356  20
  -1  -5  12 1437.77 78.5955  20
  -2 -10  10 3860.56 111.451  21
  -1  -7  10 30048.3 371.717  21
  -1  -5  10 21201.6 328.892  21
  -1  -3  10 1057.86 104.488  21
  -6  -2  10 38689.8 464.347  21
   0  -2  10 46326.0 463.184  21
  -6   0  10 133771. 819.510  21
   0   0  10 263933. 1081.71  21
   0   2  10 47939.9 461.641  21
  -5   3  10 4556.02 152.330  21
  -3   3  10 75487.5 587.293  21
  -6 -10  11-41.3554 54.3536  21
  -4 -10  11 542.669 57.0865  21
  -7  -9  11 1178.68 77.7705  21
  -3  -9  11 964.011 72.9014  21
  -8  -8  11 3297.18 116.466  21
  -2  -8  11 463.969 76.6564  21
  -8  -6  11 42156.3 438.060  21
  -2  -6  11 3192.36 145.297  21
  -1  -5  11 3155.40 133.715  21
  -6  -4  11 6902.74 208.573  21
  -4  -4  11 15174.4 297.618  21
  -2  -4  11 28775.3 391.581  21
  -7  -3  11 731.946 110.313  21
  -5  -3  11 49691.4 535.528  21
  -3  -3  11 51332.7 533.110  21
  -1  -3  11 13093.1 258.803  21
  -6  -2  11 1468.10 111.711  21
  -4  -2  11 9630.08 239.969  21
  -2  -2  11 57957.3 548.390  21
   0  -2  11 4399.69 145.017  21
  -5  -1  11 3599.15 152.633  21
  -3  -1  11 96256.5 710.675  21
  -1  -1  11 30850.5 384.817  21
  -6   0  11-47.8413 104.972  21
  -4   0  11 120.598 93.5430  21
  -2   0  11 18.6137 85.0968  21
   0   0  11 10.4686 86.7813  21
  -5   1  11 4654.29 160.413  21
  -3   1  11 102688. 712.403  21
  -1   1  11 31049.7 381.353  21
  -6   2  11 1936.73 108.120  21
  -4   2  11 10984.2 234.068  21
  -2   2  11 58489.9 524.776  21
  -5   3  11 69055.4 560.366  21
  -3   3  11 56434.5 514.395  21
  -5  -9  12 301.783 52.5161  21
  -3  -9  12 778.455 59.4701  21
  -6  -8  12 684.333 68.3588  21
  -4  -8  12 930.383 74.6166  21
  -2  -8  12 2740.84 88.6056  21
  -7  -7  12 1274.07 88.5804  21
  -5  -7  12 271.539 64.5548  21
  -3  -7  12 5487.78 153.555  21
  -8  -6  12 22675.1 287.952  21
  -6  -6  12 6805.60 188.697  21
  -4  -6  12 504.973 81.8510  21
  -2  -6  12 447.752 67.6252  21
  -7  -5  12 2908.77 134.415  21
  -5  -5  12 7940.37 212.580  21
  -3  -5  12 3290.01 137.943  21
  -1  -5  12 1489.02 86.9060  21
  -8  -4  12 47707.2 452.600  21
  -6  -4  12 12420.4 266.470  21
  -4  -4  12 1186.56 100.609  21
  -2  -4  12 2498.16 119.566  21
  -7  -3  12 357.131 88.6154  21
  -5  -3  12 36705.7 451.421  21
  -3  -3  12 16310.5 293.118  21
  -1  -3  12 4738.83 149.206  21
  -6  -2  12 69746.6 610.605  21
  -4  -2  12 416.212 82.7630  21
  -2  -2  12 260.426 76.6057  21
  -7  -1  12 2832.93 130.446  21
  -5  -1  12 90.3330 81.4909  21
  -3  -1  12 158.700 74.7598  21
  -1  -1  12 1431.59 95.5854  21
  -6   0  12 50256.6 498.288  21
  -4   0  12 35.8843 79.1526  21
  -2   0  12 23659.5 335.201  21
  -5   1  12-22.9559 83.3713  21
  -3   1  12 251.211 70.4307  21
  -1   1  12 1412.93 95.7184  21
  -6   2  12 83628.3 601.124  21
  -4   2  12 443.510 68.8274  21
  -2   2  12 315.242 66.0213  21
  -6  -8  13 2833.71 85.8013  21
  -4  -8  13 3857.54 97.0147  21
  -7  -7  13 5363.21 122.981  21
  -5  -7  13 2324.17 93.8422  21
  -3  -7  13 1527.28 70.9072  21
  -8  -6  13 2605.34 89.1861  21
  -6  -6  13 679.516 74.3470  21
  -4  -6  13-36.2769 53.3412  21
  -2  -6  13 900.846 61.6092  21
  -7  -5  13 2671.82 115.182  21
  -5  -5  13 1156.65 87.2897  21
  -3  -5  13 970.124 79.2198  21
  -8  -4  13 12260.3 207.276  21
  -6  -4  13 155.124 65.8375  21
  -4  -4  13 5479.76 162.821  21
  -2  -4  13 2613.13 104.142  21
  -7  -3  13 4979.30 156.431  21
  -5  -3  13-32.2517 66.9474  21
  -3  -3  13 1189.72 90.5383  21
  -1  -3  13 140.791 61.1207  21
  -6  -2  13 1828.98 109.882  21
  -4  -2  13 2104.97 111.205  21
  -2  -2  13 1746.57 96.7786  21
  -7  -1  13 6081.30 166.852  21
  -5  -1  13 1971.90 112.063  21
  -3  -1  13 4422.77 148.820  21
  -1  -1  13 377.270 63.3248  21
  -6   0  13 204.130 66.9661  21
  -4   0  13 105.314 61.7725  21
  -2   0  13 167.021 56.9875  21
  -7   1  13 6343.71 158.073  21
  -5   1  13 2101.19 109.939  21
  -3   1  13 5277.77 156.939  21
  -6  -6  14 4614.02 109.469  21
  -4  -6  14 3668.78 97.2877  21
  -7  -5  14 5586.18 122.844  21
  -5  -5  14 71.5299 48.2841  21
  -3  -5  14 3996.97 102.393  21
  -8  -4  14 1059.80 62.6833  21
  -6  -4  14 3052.22 109.467  21
  -4  -4  14 7499.56 158.655  21
  -2  -4  14 7747.78 134.531  21
  -7  -3  14 5483.27 138.525  21
  -5  -3  14 5193.57 140.360  21
  -3  -3  14 789.672 64.0890  21
  -6  -2  14 80.5878 53.4102  21
  -4  -2  14 2051.99 99.1884  21
  -2  -2  14 4661.54 119.517  21
  -7  -1  14 4599.65 128.082  21
  -5  -1  14 9518.43 191.937  21
  -3  -1  14 187.109 51.8291  21
  -6   0  14 826.663 72.4625  21
  -4   0  14 18096.3 257.233  21
  -6  -4  15-9.94093 40.9899  21
  -4  -4  15 1679.06 64.7252  21
  -7  -3  15 130.525 45.2826  21
  -5  -3  15 347.575 45.0832  21
  -6  -2  15 3752.70 99.9900  21
  -4  -2  15 10117.9 157.323  21
  -5  -1  15 2117.35 81.3975  21
   8   4  -5-164.236 175.309  22
   9   5  -5 35961.1 536.513  22
   8   6  -5-79.2432 146.370  22
   9   3  -4 5652.27 212.455  22
   8   4  -4 29582.3 459.453  22
  10   4  -4 282.195 151.607  22
   9   5  -4 3485.69 227.634  22
   8   6  -4 58.9297 60.9870  22
   7   7  -4 20378.1 410.881  22
   9   3  -3 80156.8 719.689  22
   8   4  -3 88562.0 751.442  22
  10   4  -3 4171.40 223.953  22
   9   5  -3 10408.8 315.967  22
   8   6  -3 5006.51 241.377  22
  10   6  -3 13948.2 347.003  22
   7   7  -3 37434.0 527.366  22
   9   7  -3 11816.4 328.535  22
   6   8  -3 941.214 158.746  22
   8   8  -3 9078.82 294.450  22
   9   3  -2 16567.6 356.033  22
   8   4  -2 135667. 904.709  22
  10   4  -2 38408.0 523.600  22
   9   5  -2 43258.3 571.344  22
  11   5  -2 2580.54 173.444  22
   8   6  -2 21915.2 412.760  22
  10   6  -2 22351.2 405.840  22
   7   7  -2 15031.0 352.238  22
   9   7  -2 23955.5 428.966  22
   6   8  -2 17236.1 360.182  22
   8   8  -2 3668.24 215.956  22
   5   9  -2 892.213 149.841  22
   7   9  -2 4626.52 221.631  22
   9   3  -1 879.455 144.308  22
   8   4  -1 7419.72 253.040  22
  10   4  -1 2878.89 204.735  22
   9   5  -1 10294.7 310.794  22
  11   5  -1 203.277 120.109  22
   8   6  -1 116.450 135.618  22
  10   6  -1 42451.5 519.491  22
   7   7  -1 12376.1 318.594  22
   9   7  -1 2107.74 200.853  22
   6   8  -1 15127.8 342.162  22
   8   8  -1 37.0065 137.000  22
   5   9  -1 42571.9 528.733  22
   7   9  -1 3666.40 200.762  22
   9   3   0 47001.4 544.931  22
   8   4   0 29412.5 434.420  22
  10   4   0 32592.8 460.365  22
   9   5   0 81006.5 736.973  22
  11   5   0 9386.71 218.321  22
   8   6   0 348.112 134.713  22
  10   6   0 24108.2 381.380  22
   7   7   0 10746.1 296.858  22
   9   7   0 1511.83 170.412  22
   6   8   0 1388.81 160.908  22
   8   8   0 4696.67 222.575  22
   7   9   0 2145.13 171.074  22
   9   9   0 278.960 108.359  22
   9   3   1 9266.86 266.303  22
  10   4   1 35041.2 448.294  22
   9   5   1 39185.4 506.498  22
   8   6   1 13268.0 320.292  22
  10   6   1 1965.41 153.766  22
   7   7   1 64386.1 651.576  22
   9   7   1 2020.79 165.781  22
   6   8   1 181.247 133.085  22
   8   8   1 9765.85 277.706  22
   7   9   1 18121.1 347.911  22
   9   9   1 5163.39 161.179  22
  10   2   2 2130.15 140.618  22
   9   3   2 7833.01 246.422  22
  10   4   2 2927.04 164.537  22
   9   5   2 28022.6 413.578  22
   8   6   2 29455.7 437.333  22
  10   6   2 1992.22 140.043  22
   7   7   2 50996.5 572.369  22
   9   7   2-82.9923 115.259  22
   6   8   2 19874.6 362.550  22
   8   8   2 40.6743 120.905  22
   7   9   2 1748.37 150.826  22
  10   2   3 5089.77 168.882  22
  10   4   3 5022.20 169.546  22
   9   5   3 8916.23 239.452  22
   8   6   3 57401.8 573.734  22
   7   7   3 32725.8 447.215  22
   9   7   3 2795.42 143.920  22
   6   8   3 149.333 119.861  22
   8   8   3 20915.5 320.067  22
   7   9   3 3507.80 165.705  22
   9   5   4 114.764 101.664  22
   8   6   4 8826.29 233.358  22
   7   7   4 32783.7 424.886  22
   9   7   4 219.371 80.2752  22
   6   8   4 3345.08 169.960  22
   8   8   4 1141.02 110.178  22
   7   9   4 145.175 101.383  22
   9   3   5 10321.9 209.087  22
   9   5   5-4.73312 80.5805  22
   8   6   5 7851.02 200.107  22
   7   7   5 2048.26 137.221  22
   6   8   5 190.806 99.5755  22
   9   3   6 124.165 74.8228  22
   8   6   6 198.980 79.5932  22
   7   7   6 5820.52 167.310  22
   6   8   6 1502.16 114.335  22
   8   4   7 54780.6 380.249  22
   6   8   7 447.983 93.4873  22
   3   1   8 7173.28 192.773  23
   3   3   8 1115.51 96.5367  23
   2   4   8 1596.03 106.214  23
   3  -1   9 97681.5 680.454  23
   2   0   9 81.1871 86.5385  23
   3   1   9 102715. 683.479  23
   2   2   9 4707.43 163.535  23
   1   3   9 38073.9 422.764  23
   3   3   9 2838.37 127.118  23
   0   4   9 3767.60 143.135  23
   3  -3  10 5983.44 169.021  23
   2  -2  10 7929.11 207.711  23
   3  -1  10 18378.0 284.969  23
   0   0  10 268595. 1135.97  23
   2   0  10 120172. 749.664  23
   4   0  10 21324.0 267.350  23
  -1   1  10 45117.0 465.025  23
   1   1  10 49136.1 489.382  23
   3   1  10 18988.6 285.261  23
   0   2  10 50517.3 491.551  23
   2   2  10 6636.16 184.767  23
  -3   3  10 84404.5 585.883  23
  -1   3  10 1357.84 101.874  23
   1   3  10 7044.88 187.681  23
  -2   4  10 22168.9 313.911  23
   0   4  10 863.812 88.1395  23
   3  -5  11 132.847 49.3271  23
   2  -4  11 8737.39 191.475  23
   3  -3  11 35.2094 53.0928  23
   2  -2  11 12557.5 236.598  23
  -1  -1  11 30243.5 390.419  23
   1  -1  11 38.0565 62.8521  23
   3  -1  11 84.4577 55.3867  23
  -2   0  11-2.94934 83.3877  23
   0   0  11 110.758 70.5309  23
   2   0  11 15.1313 61.3636  23
  -3   1  11 107329. 692.202  23
  -1   1  11 33452.4 403.707  23
   1   1  11 35.3208 60.7255  23
   3   1  11 137.903 54.4443  23
  -2   2  11 68208.4 560.822  23
   0   2  11 5929.02 175.083  23
   2   2  11 14027.7 239.436  23
  -3   3  11 65551.2 526.469  23
  -1   3  11 16772.3 279.329  23
   1   3  11 7021.18 177.564  23
   1  -7  12 24.2383 41.1201  23
   2  -6  12 1732.70 66.9783  23
   2  -4  12 4269.17 117.834  23
   1  -3  12 372.934 71.5133  23
   3  -3  12 33744.9 256.207  23
   0  -2  12 3020.43 130.958  23
   2  -2  12 2354.55 101.271  23
  -3  -1  12 62.8127 82.1996  23
  -1  -1  12 1500.72 106.461  23
   1  -1  12 4674.11 146.691  23
   3  -1  12 6506.86 127.937  23
  -2   0  12 26073.4 350.132  23
   0   0  12 2088.07 111.348  23
   2   0  12 26367.8 294.104  23
  -3   1  12 156.676 77.2308  23
  -1   1  12 1844.60 109.806  23
   1   1  12 4948.91 148.439  23
  -2   2  12 403.378 70.9547  23
   0   2  12 3562.43 132.444  23
  -1   3  12 5755.65 160.611  23
  -1  -7  13 994.728 60.1343  23
   0  -6  13 179.990 45.7907  23
  -1  -5  13 335.922 59.1802  23
   1  -5  13 4947.78 104.932  23
  -2  -4  13 2865.30 114.234  23
   0  -4  13 7287.10 156.400  23
  -3  -3  13 1329.53 93.1370  23
  -1  -3  13 368.536 66.5232  23
   1  -3  13 7017.59 142.538  23
  -2  -2  13 1623.49 98.4930  23
   0  -2  13 17276.2 247.110  23
   2  -2  13 1712.69 68.3541  23
  -3  -1  13 5165.94 154.514  23
  -1  -1  13 418.348 71.2380  23
   1  -1  13 2238.51 93.9154  23
  -2   0  13 42.6988 56.3585  23
   0   0  13 31.7958 52.7236  23
  -3   1  13 5716.34 156.768  23
  -1   1  13 733.982 74.2026  23
   1   1  13 2244.01 90.5732  23
  -2   2  13 1901.86 96.9918  23
  -3  -5  14 5203.37 114.958  23
  -1  -5  14 5564.08 106.651  23
  -2  -4  14 9388.38 159.595  23
   0  -4  14 5645.70 103.924  23
  -3  -3  14 1006.46 69.2720  23
  -1  -3  14 14441.4 194.665  23
  -2  -2  14 5127.10 131.081  23
   0  -2  14 1222.30 64.1580  23
  -3  -1  14 163.045 52.4804  23
  -1  -1  14 2428.68 92.3903  23
  -2   0  14 1132.54 74.6955  23
   0   0  14 11261.0 165.351  23
  -3   1  14 161.052 52.1447  23
  -3  -3  15 143.355 43.8091  23
  -2  -2  15 245.662 36.9086  23
  -3  -1  15 11431.5 148.575  23
  -6 -12  -2 8142.61 152.769  24
  -7 -11  -2 1832.25 88.6697  24
  -8 -10  -2 1630.55 81.4703  24
  -6 -12  -1 141.234 54.2162  24
  -4 -12  -1 2048.15 114.308  24
  -7 -11  -1 2410.24 112.865  24
  -8 -10  -1 1171.52 85.5082  24
  -6 -12   0 7426.83 175.281  24
  -4 -12   0 26795.4 365.369  24
  -7 -11   0 21022.7 302.980  24
  -9  -9   0 568.518 75.4797  24
  -5 -13   1 4244.93 119.889  24
  -6 -12   1 744.537 83.8195  24
  -4 -12   1 344.477 80.8291  24
  -7 -11   1 5057.03 167.590  24
  -5 -11   1 2228.95 138.674  24
  -3 -11   1 14791.8 300.819  24
  -8 -10   1 402.564 81.0033  24
  -9  -9   1 2990.49 125.927  24
  -5 -13   2 1737.28 83.7809  24
  -6 -12   2 880.921 86.2717  24
  -4 -12   2 314.992 80.3836  24
  -7 -11   2 19063.3 308.144  24
  -5 -11   2 1532.66 119.242  24
  -3 -11   2 1708.73 130.199  24
  -8 -10   2 6176.50 187.960  24
  -6 -10   2 18640.3 354.287  24
  -9  -9   2 351.452 72.3186  24
  -9  -7   2 24308.7 382.824  24
  -6 -12   3 228.523 66.9552  24
  -4 -12   3 5521.88 181.054  24
  -7 -11   3 174.244 79.3534  24
  -5 -11   3 27.5650 75.6120  24
  -3 -11   3 15197.1 299.929  24
  -8 -10   3 1629.18 123.927  24
  -6 -10   3 84.9048 83.3511  24
  -4 -10   3 46528.4 538.136  24
  -9  -9   3 216.316 71.7908  24
  -7  -9   3 54278.5 602.544  24
  -3  -9   3 34696.4 438.763  24
  -8  -8   3 7911.22 238.952  24
  -9  -7   3 11667.4 277.854  24
  -6 -12   4-17.5422 59.5861  24
  -4 -12   4 51987.7 483.551  24
  -7 -11   4 1452.75 110.836  24
  -5 -11   4 920.192 100.763  24
  -3 -11   4 15007.2 291.311  24
  -8 -10   4 4274.50 167.866  24
  -6 -10   4 28269.4 425.142  24
  -4 -10   4 11509.9 276.138  24
  -9  -9   4 41.0814 72.0928  24
  -7  -9   4 23906.3 397.907  24
  -5  -9   4 23580.0 388.355  24
  -8  -8   4-12.7952 81.2458  24
  -6  -8   4 8871.09 251.091  24
  -9  -7   4 998.296 118.347  24
  -7  -7   4 15779.7 325.145  24
  -7 -11   5 659.126 85.6497  24
  -5 -11   5 47783.0 508.256  24
  -8 -10   5 16024.2 288.253  24
  -6 -10   5 3200.69 159.472  24
  -4 -10   5 33994.1 452.000  24
  -9  -9   5 8492.74 208.742  24
  -7  -9   5 1000.90 119.764  24
  -5  -9   5 2307.20 138.283  24
  -8  -8   5 1655.28 131.690  24
  -6  -8   5 4044.84 178.486  24
  -9  -7   5 2373.33 149.374  24
  -7  -7   5-24.2632 86.6471  24
  -8  -6   5 67.9315 105.751  24
  -6 -10   6 9758.91 245.808  24
  -4 -10   6 1292.63 106.024  24
  -7  -9   6 7126.02 222.593  24
  -5  -9   6 21620.4 371.735  24
  -8  -8   6 18153.3 343.785  24
  -6  -8   6 32240.3 454.036  24
  -4  -8   6 848.258 96.1593  24
  -9  -7   6 5805.30 199.799  24
  -7  -7   6 76033.8 699.375  24
  -5  -7   6 18271.8 326.699  24
  -8  -6   6 106.990 97.1212  24
  -7  -5   6 5798.66 198.005  24
  -7  -9   7 3458.31 155.885  24
  -8  -8   7 20862.0 355.526  24
  -6  -8   7 569.334 88.4017  24
  -7  -7   7 2854.11 149.657  24
  -8  -6   7 10841.7 266.429  24
  -6  -6   7 24842.5 382.153  24
   3  -1   8 6588.21 201.109  25
   3   1   8 6439.12 199.210  25
   3   3   8 1020.55 101.964  25
   1  -3   9 35078.8 411.803  25
   2  -2   9 4017.09 161.419  25
   3  -1   9 103683. 737.135  25
   2   0   9 163.327 95.1387  25
   3   1   9 104193. 740.933  25
   2   2   9 4542.48 169.707  25
   1   3   9 36203.9 416.024  25
   2   4   9 2172.38 123.489  25
  -1  -3  10 969.291 96.1986  25
   1  -3  10 6813.56 192.473  25
   0  -2  10 47852.1 475.624  25
   2  -2  10 6076.12 187.270  25
  -1  -1  10 45755.0 447.353  25
   1  -1  10 44988.8 481.936  25
   0   0  10 268040. 1110.64  25
   2   0  10 121068. 794.599  25
  -1   1  10 46342.5 449.001  25
   1   1  10 46070.3 484.575  25
   0   2  10 49832.2 484.805  25
   2   2  10 6648.90 196.425  25
  -3   3  10 72232.4 527.922  25
  -1   3  10 1193.98 94.2416  25
   1   3  10 6816.78 194.786  25
   0   4  10 729.727 93.2838  25
   0  -4  11 28643.9 354.890  25
  -3  -3  11 55849.2 483.772  25
  -1  -3  11 14765.5 263.196  25
   1  -3  11 6455.82 182.476  25
  -2  -2  11 59079.8 508.550  25
   0  -2  11 4984.96 165.634  25
  -3  -1  11 94679.1 632.364  25
  -1  -1  11 31047.2 379.349  25
   1  -1  11-3.14997 69.2608  25
  -2   0  11-34.8450 69.2056  25
   0   0  11-177.924 86.4011  25
   2   0  11-3.79402 63.4240  25
  -3   1  11 97180.5 638.479  25
  -1   1  11 32395.7 387.196  25
   1   1  11-65.3080 66.6496  25
  -2   2  11 62797.1 520.393  25
   0   2  11 5540.49 172.595  25
   2   2  11 14146.6 255.787  25
  -3   3  11 58381.0 491.697  25
  -1   3  11 15717.5 272.985  25
   1   3  11 6805.53 189.174  25
  -4   4  11 21105.0 295.245  25
  -2   4  11 35361.1 384.744  25
   0   4  11 31142.8 372.155  25
  -6  -4  12 13408.2 222.283  25
  -4  -4  12 1475.45 90.9955  25
  -2  -4  12 2815.91 121.340  25
   0  -4  12 16217.5 245.831  25
  -5  -3  12 42490.6 413.824  25
  -3  -3  12 18699.4 282.588  25
  -1  -3  12 4979.24 157.335  25
  -4  -2  12 628.656 74.4277  25
  -2  -2  12 406.699 67.2557  25
   0  -2  12 3292.31 135.406  25
  -3  -1  12 156.525 61.0077  25
  -1  -1  12 1420.13 98.6163  25
   1  -1  12 4769.44 154.879  25
  -4   0  12 82.1579 60.9163  25
  -2   0  12 23657.9 326.314  25
   0   0  12 1743.16 106.704  25
  -3   1  12 177.289 60.1320  25
  -1   1  12 1495.32 99.4834  25
   1   1  12 4916.27 156.002  25
  -4   2  12 338.728 65.5796  25
  -2   2  12 472.077 70.2656  25
   0   2  12 3476.91 139.880  25
  -5   3  12 46069.7 422.785  25
  -3   3  12 19662.8 285.161  25
  -1   3  12 5064.08 160.273  25
   1   3  12 334.250 68.0381  25
  -6   4  12 14686.0 230.091  25
  -4   4  12 1304.89 85.5866  25
  -2   4  12 2891.25 121.312  25
   0   4  12 17584.8 257.804  25
  -6  -4  13 101.898 61.5704  25
  -4  -4  13 6652.78 151.658  25
  -2  -4  13 2866.53 109.039  25
  -7  -3  13 4773.79 130.180  25
  -5  -3  13-15.4895 55.6419  25
  -3  -3  13 1403.17 85.2378  25
  -1  -3  13 304.997 58.2833  25
  -6  -2  13 2032.10 100.098  25
  -4  -2  13 2298.50 105.909  25
  -2  -2  13 1482.21 95.3502  25
   0  -2  13 17764.8 254.309  25
  -5  -1  13 1750.53 97.0743  25
  -3  -1  13 4463.31 143.436  25
  -1  -1  13 350.663 68.1260  25
  -4   0  13 6.97711 52.0173  25
  -2   0  13 134.666 54.9817  25
   0   0  13 35.0068 59.5365  25
  -5   1  13 1880.12 101.162  25
  -3   1  13 4844.83 148.438  25
  -1   1  13 408.685 71.3452  25
  -6   2  13 2986.26 113.962  25
  -4   2  13 2356.78 107.279  25
  -2   2  13 1362.71 90.4583  25
   0   2  13 18003.6 255.192  25
  -7   3  13 4633.75 128.175  25
  -5   3  13 24.0334 54.1759  25
  -3   3  13 1660.11 91.5733  25
  -1   3  13 463.801 65.5023  25
  -8   4  13 11339.9 170.176  25
  -6   4  13 5.78040 53.7447  25
  -4   4  13 7952.94 166.344  25
  -2   4  13 3381.92 118.017  25
  -7  -3  14 4768.15 114.944  25
  -5  -3  14 6584.59 142.263  25
  -3  -3  14 903.772 70.3927  25
  -1  -3  14 16121.9 195.953  25
  -8  -2  14 381.683 49.7635  25
  -6  -2  14 56.3361 44.7732  25
  -4  -2  14 2742.43 103.888  25
  -2  -2  14 4762.21 130.769  25
  -7  -1  14 3355.23 109.873  25
  -5  -1  14 10185.0 188.024  25
  -3  -1  14 107.631 55.1538  25
  -1  -1  14 2337.06 96.0641  25
 -10   0  14 8226.66 125.381  25
  -8   0  14 6462.93 139.065  25
  -6   0  14 471.626 62.4445  25
  -4   0  14 18735.9 254.535  25
  -2   0  14 1093.05 80.7035  25
  -7   1  14 3343.72 110.055  25
  -5   1  14 11424.9 197.651  25
  -3   1  14 49.0317 50.6641  25
  -1   1  14 2636.18 101.616  25
  -8   2  14 197.988 45.9198  25
  -6   2  14 87.0476 47.2879  25
  -4   2  14 2807.93 103.551  25
  -2   2  14 5055.54 136.069  25
  -9   3  14 4114.68 88.3784  25
  -7   3  14 5074.02 118.673  25
  -5   3  14 7603.59 152.373  25
  -3   3  14 1040.82 74.2325  25
  -1   3  14 17522.3 207.451  25
  -6   4  14 4267.96 103.693  25
  -4   4  14 10155.0 163.492  25
  -2   4  14 10840.3 158.068  25
  -5  -3  15 301.893 47.6634  25
  -3  -3  15 189.395 47.3776  25
  -6  -2  15 4050.62 101.050  25
  -4  -2  15 10835.7 162.225  25
  -2  -2  15 227.333 40.0253  25
  -7  -1  15 8810.05 142.370  25
  -5  -1  15 2544.76 89.6788  25
  -3  -1  15 10130.1 162.055  25
  -8   0  15-34.7170 36.5324  25
  -6   0  15 13.3627 38.6025  25
  -4   0  15-62.1344 47.8664  25
  -2   0  15 49.2602 43.3308  25
  -7   1  15 8584.62 140.381  25
  -5   1  15 2657.79 87.1102  25
  -3   1  15 10550.2 164.996  25
  -8   2  15 466.948 39.9159  25
  -6   2  15 4262.45 100.631  25
  -4   2  15 11595.8 167.801  25
  -2   2  15 249.744 39.9916  25
  -5   3  15 480.552 49.6623  25
  -3   3  15 132.908 42.8689  25
   2 -14   1 107.007 56.3236  26
  -2 -14   3 20.7254 56.5264  26
   0 -14   3 114.026 48.8995  26
   2 -12   3 1246.51 91.2556  26
   3 -11   3 1492.29 97.0248  26
  -3 -13   4 5354.20 149.033  26
  -1 -13   4 2913.53 122.430  26
   1 -13   4 1604.38 93.2400  26
   2 -12   4 8214.13 191.261  26
   3 -11   4 67.9109 71.8050  26
   3  -9   4 477.762 87.8926  26
  -3 -13   5 319.956 62.7522  26
  -1 -13   5 8197.96 177.065  26
   1 -13   5 2124.67 94.7376  26
  -4 -12   5 60652.2 491.780  26
   0 -12   5 9904.43 218.739  26
   2 -12   5 6393.08 163.502  26
   1 -11   5 433.888 80.0569  26
   3 -11   5 21306.2 299.391  26
   2 -10   5 45583.8 488.320  26
   3  -9   5 146.373 93.3293  26
   2  -8   5 19387.9 320.598  26
   3  -7   5 805.891 120.646  26
  -3 -13   6 5234.18 130.891  26
  -1 -13   6 1802.77 91.7052  26
  -4 -12   6 1762.03 103.343  26
  -2 -12   6 101.780 60.9873  26
   0 -12   6 329.750 66.3439  26
   2 -12   6 10654.7 187.548  26
  -1 -11   6 3256.78 146.233  26
   1 -11   6 2012.99 118.063  26
   0 -10   6 17713.3 314.084  26
   2 -10   6 28171.7 378.118  26
   1  -9   6 64539.4 592.916  26
   3  -9   6 669.221 90.7212  26
   0  -8   6 11201.2 247.394  26
   2  -8   6 12893.8 269.008  26
   3  -7   6 12983.8 274.263  26
  -2 -12   7 607.382 76.8549  26
   0 -12   7 3108.74 119.235  26
  -3 -11   7 699.056 84.4464  26
  -1 -11   7 4472.02 158.159  26
   1 -11   7 4162.93 143.195  26
  -4 -10   7 335.601 95.5554  26
  -2 -10   7 5327.08 181.632  26
   0 -10   7 20069.4 329.261  26
   2 -10   7 332.264 78.5010  26
  -3  -9   7 40981.2 475.803  26
  -1  -9   7 38186.1 461.949  26
   1  -9   7-24.9056 73.6643  26
  -2  -8   7 59748.8 567.773  26
   0  -8   7 18564.8 325.146  26
   2  -8   7-60.5356 82.6376  26
  -1  -7   7 38357.0 439.525  26
   1  -7   7 32376.2 423.304  26
   2  -6   7 2599.67 138.432  26
  -2 -12   8 90.0306 59.9205  26
  -3 -11   8 6.78169 68.7203  26
  -1 -11   8 1681.00 100.593  26
  -4 -10   8 5258.38 170.708  26
  -2 -10   8 4683.23 164.754  26
   0 -10   8 423.887 75.7316  26
  -3  -9   8 1076.78 99.7388  26
  -1  -9   8 5740.66 187.944  26
   1  -9   8 751.726 93.2119  26
  -2  -8   8 25.7552 80.4767  26
   0  -8   8 21744.0 354.997  26
  -3  -7   8 11698.4 254.952  26
  -1  -7   8 730.827 89.9083  26
   1  -7   8 63.4120 79.4803  26
   0  -6   8 383.751 89.3422  26
   1  -5   8 3837.28 160.773  26
  -4 -10   9 9493.86 210.866  26
  -2 -10   9 2813.50 129.936  26
  -3  -9   9 204.069 78.3497  26
  -1  -9   9 28288.7 392.880  26
  -4  -8   9 188.816 103.921  26
  -2  -8   9 3023.06 147.101  26
   0  -8   9 446.846 84.1046  26
  -3  -7   9 16519.4 311.929  26
  -1  -7   9 8462.75 235.158  26
  -2  -6   9 20399.0 349.847  26
   0  -6   9 10152.5 255.105  26
  -3  -5   9 2453.86 126.887  26
  -1  -5   9 17179.0 318.288  26
  -5  -7  -9 3234.75 98.6294  27
  -6  -8  -7 618.369 65.2861  27
  -7  -7  -7 4541.98 120.070  27
  -8  -4  -7 61206.9 427.768  27
  -6  -8  -6 1664.47 105.294  27
  -7  -7  -6 6548.41 175.204  27
  -8  -6  -6 142.388 58.3153  27
  -7  -9  -5 7538.84 151.284  27
  -5  -9  -5 681.907 91.0934  27
  -6  -8  -5 394.233 89.8519  27
  -7  -7  -5 2054.61 129.425  27
  -8  -6  -5 8145.33 205.298  27
  -9  -5  -5-45.5383 58.6207  27
  -9  -3  -5 10782.3 212.696  27
  -7  -9  -4 161.244 71.5882  27
  -5  -9  -4 40337.4 485.567  27
  -8  -8  -4 998.900 89.2731  27
  -6  -8  -4 3463.42 166.571  27
  -4  -8  -4 28113.8 417.890  27
  -9  -7  -4 342.559 63.5912  27
  -7  -7  -4 30666.4 444.487  27
  -8  -6  -4 7821.10 227.491  27
  -9  -5  -4 129.110 77.2447  27
  -7  -9  -3 3483.54 153.603  27
  -5  -9  -3 4832.00 187.806  27
  -8  -8  -3 21675.1 333.947  27
  -6  -8  -3 350.290 85.2842  27
  -4  -8  -3 192762. 1079.49  27
  -9  -7  -3 3050.91 133.152  27
  -7  -7  -3 32024.1 478.367  27
  -8  -6  -3 53159.9 596.307  27
  -9  -5  -3 9336.66 242.846  27
 -10  -4  -3 6045.01 167.970  27
  -9  -3  -3 11606.1 272.215  27
  -7  -9  -2 1827.96 129.680  27
  -5  -9  -2 22382.3 391.673  27
  -8  -8  -2 71.0437 83.3646  27
  -6  -8  -2 18485.0 369.523  27
  -4  -8  -2 62048.8 614.186  27
  -9  -7  -2-121.045 80.2462  27
  -7  -7  -2 49845.1 604.145  27
 -10  -6  -2 2572.17 121.386  27
  -8  -6  -2 28019.2 452.345  27
  -9  -5  -2 27405.5 424.348  27
 -10  -4  -2 3592.47 154.226  27
  -9  -3  -2 7618.87 238.132  27
  -7  -9  -1 17104.3 345.332  27
  -5  -9  -1 14231.9 321.000  27
  -8  -8  -1 8730.87 256.732  27
  -6  -8  -1 256.495 97.7941  27
  -9  -7  -1 1948.79 140.272  27
  -7  -7  -1 60127.4 670.082  27
 -10  -6  -1 2160.03 133.856  27
  -8  -6  -1 12878.2 322.829  27
  -9  -5  -1 37648.5 514.541  27
 -10  -4  -1 38178.8 467.491  27
  -9  -3  -1 9561.30 271.081  27
  -7  -9   0 2157.81 149.573  27
  -5  -9   0 15472.3 338.388  27
  -8  -8   0 4712.42 204.978  27
  -6  -8   0 1622.73 137.826  27
  -9  -7   0 1565.14 142.597  27
  -7  -7   0 9689.54 281.381  27
 -10  -6   0 26748.9 393.426  27
  -8  -6   0 341.475 102.879  27
  -9  -5   0 77950.5 751.643  27
  -7  -5   0 26.9227 107.777  27
 -10  -4   0 33949.2 461.025  27
  -8  -4   0 28003.5 442.417  27
  -9  -3   0 44660.5 554.414  27
  -8  -8   1 151.575 103.310  27
  -6  -8   1 13501.1 326.200  27
  -9  -7   1 2501.36 166.670  27
  -7  -7   1 12170.0 314.353  27
  -8  -6   1 476.624 106.756  27
  -9  -5   1 10185.0 293.914  27
 -10  -4   1 3075.61 171.967  27
  -8  -4   1 7797.02 248.785  27
  -9  -3   1 750.731 124.393  27
  -6  -8   2 15811.8 347.336  27
  -7  -7   2 14471.5 339.707  27
  -8  -6   2 21642.7 411.119  27
  -9  -5   2 39822.4 551.446  27
 -10  -4   2 37725.9 504.807  27
  -8  -4   2 120710. 886.611  27
  -8  -6   3 4412.12 204.928  27
  -9  -5   3 10112.6 291.026  27
  -8  -4   3 82602.2 731.004  27
  -8  -4   4 24004.2 403.087  27
  -4   6  -7 5584.16 160.973  28
  -5   7  -7 1023.82 85.4857  28
  -3   7  -7 645.096 102.279  28
  -4   8  -7 2720.13 118.023  28
  -3   9  -7 12536.5 217.254  28
  -4  10  -7 5760.03 116.543  28
  -3  11  -7 2157.13 81.5735  28
  -4   4  -6 2890.01 132.886  28
  -5   5  -6 6052.61 173.785  28
  -4   6  -6 6743.30 190.033  28
  -5   7  -6 5359.39 160.540  28
  -4   8  -6 6923.62 185.524  28
  -5   9  -6 6637.61 152.517  28
  -4  10  -6 20671.8 256.412  28
  -3  11  -6 27965.3 288.723  28
  -2  12  -6 12261.6 186.352  28
  -6   4  -5 2084.23 129.720  28
  -5   5  -5 16177.4 281.260  28
  -6   6  -5 6399.09 186.600  28
  -4   6  -5 53194.1 499.478  28
  -5   7  -5-8.10674 101.159  28
  -6   8  -5 199.514 93.6683  28
  -4   8  -5 7554.59 205.372  28
  -5   9  -5 177.100 72.8404  28
  -4  10  -5 16120.7 258.334  28
  -5  11  -5 15586.2 183.558  28
  -4  12  -5 178.451 53.0751  28
  -6   4  -4 4206.25 168.380  28
  -5   5  -4 78093.1 604.380  28
  -6   6  -4 52.6922 98.1718  28
  -7   7  -4 23442.9 313.950  28
  -5   7  -4 57.3440 73.3379  28
  -6   8  -4 2080.25 126.457  28
  -5   9  -4 24547.4 342.237  28
  -6  10  -4-15.2649 83.0392  28
  -5  11  -4 14624.8 211.517  28
  -4  12  -4 11385.1 182.467  28
  -3  13  -4 4335.80 111.965  28
  -6   4  -3 578.724 120.801  28
  -7   5  -3 56142.6 530.951  28
  -6   6  -3 34612.7 429.305  28
  -7   7  -3 25136.9 347.562  28
  -6   8  -3 31.0052 113.674  28
  -7   9  -3 2361.72 110.725  28
  -5   9  -3 2792.08 145.031  28
  -6  10  -3 52.1751 182.498  28
  -5  11  -3 107.567 54.9156  28
  -4  12  -3 2398.60 115.560  28
  -3  13  -3 17189.0 222.636  28
  -7   3  -2 3710.21 164.224  28
  -7   5  -2 62824.4 571.023  28
  -6   6  -2 43901.1 486.648  28
  -7   7  -2 39300.7 452.745  28
  -6   8  -2 13718.4 286.421  28
  -7   9  -2 1285.73 102.529  28
  -5  11  -2 2723.99 127.571  28
  -7   5  -1 35481.2 436.769  28
  -8   6  -1 11700.6 261.403  28
  -6   6  -1 36116.6 443.984  28
  -7   7  -1 53018.6 534.730  28
  -8   8  -1 8855.86 204.801  28
  -7   9  -1 15129.8 267.895  28
  -6  10  -1 7617.78 201.461  28
  -7  11  -1 1615.82 77.6880  28
  -6  12  -1 31.4064 42.8792  28
  -7   5   0 117.538 133.849  28
  -8   6   0 128.434 104.644  28
  -7   7   0 13012.9 278.286  28
  -8   8   0 4893.42 168.353  28
  -6   8   0 1122.94 119.314  28
  -7   9   0 1842.18 127.475  28
  -6  10   0 2516.75 136.743  28
  -7  11   0 16127.6 200.582  28
  -6  12   0 5451.43 119.999  28
  -8   6   1 270.628 138.553  28
  -7   7   1 11590.8 259.411  28
  -8   8   1 408.875 101.957  28
  -7   9   1 3687.07 154.866  28
  -6  10   1 461.557 88.2137  28
   9   3 -11 5503.44 173.644  29
  11   3 -11 1583.92 103.728  29
   8   4 -11 477.114 102.342  29
  10   4 -11 278.298 90.3665  29
   9   5 -11 4753.67 172.552  29
  11   1 -10 2386.11 127.716  29
  10   2 -10 704.848 105.698  29
  12   2 -10 64782.8 424.908  29
   7   3 -10 597.201 120.060  29
   9   3 -10 33839.4 420.430  29
  11   3 -10 629.962 103.095  29
   6   4 -10 23821.8 359.558  29
   8   4 -10 4625.69 189.000  29
  10   4 -10 3634.42 159.048  29
   7   5 -10 1805.09 141.627  29
   9   5 -10 1633.83 138.610  29
  11   5 -10 894.572 103.151  29
   8   6 -10 2542.25 160.339  29
  10   6 -10 502.986 100.155  29
  12   0  -9-139.694 79.8586  29
  10   2  -9 333.868 104.120  29
  12   2  -9 1287.35 108.175  29
   7   3  -9 18132.0 314.324  29
   9   3  -9 47224.0 520.035  29
  11   3  -9 15170.3 282.409  29
   6   4  -9 1777.91 130.153  29
   8   4  -9 5916.08 206.819  29
  10   4  -9 62921.5 582.212  29
  12   4  -9 407.497 82.7263  29
   5   5  -9 13189.8 284.187  29
   7   5  -9 1193.28 126.235  29
   9   5  -9 2642.97 162.957  29
  11   5  -9 328.936 94.8010  29
   6   6  -9 641.341 122.739  29
   8   6  -9 6100.09 218.887  29
  10   6  -9 21297.4 331.159  29
   7   7  -9 22635.8 387.626  29
   9   7  -9 1604.38 141.292  29
  12   2  -8 10796.1 229.358  29
  11   3  -8 12.1996 102.532  29
   8   4  -8 3590.96 186.101  29
  10   4  -8 13043.7 295.134  29
  12   4  -8 772.934 98.6119  29
   7   5  -8 104619. 783.341  29
   9   5  -8 14893.9 317.829  29
  11   5  -8 145.730 99.9741  29
   4   6  -8 54948.1 570.700  29
   6   6  -8 8195.38 251.433  29
   8   6  -8 2837.80 172.737  29
  10   6  -8 321.997 113.289  29
   5   7  -8 17059.9 349.735  29
   7   7  -8 16291.7 343.749  29
   9   7  -8 90.8544 117.277  29
  11   7  -8 3708.32 132.732  29
   8   8  -8 2084.95 160.000  29
  13   1  -7 7273.06 159.101  29
  12   4  -7 1054.43 108.373  29
   7   5  -7 85898.0 716.816  29
   9   5  -7 746.693 123.413  29
  11   5  -7 11673.5 257.188  29
   6   6  -7 32170.5 448.468  29
   8   6  -7 12535.1 301.578  29
  10   6  -7 45818.1 503.223  29
   5   7  -7 14527.4 322.704  29
   7   7  -7 3566.56 187.353  29
   9   7  -7 61.3072 110.753  29
  11   7  -7 1890.41 117.250  29
   6   8  -7 1225.69 148.862  29
   8   8  -7 23645.0 395.195  29
  10   8  -7 21862.2 302.619  29
  13   1  -6 6961.40 158.538  29
  12   4  -6 1681.68 111.560  29
   7   5  -6 7323.49 226.401  29
   9   5  -6 171.979 111.348  29
  11   5  -6 1080.54 132.967  29
   8   6  -6 52.8016 125.254  29
  10   6  -6 3874.06 180.414  29
   5   7  -6 22987.9 383.799  29
   7   7  -6 85488.9 740.148  29
   9   7  -6 5663.42 214.424  29
  11   7  -6 14006.9 227.279  29
   6   8  -6 37684.6 516.156  29
   8   8  -6 18077.4 350.724  29
  10   8  -6 10648.0 221.535  29
  12   4  -5 6673.94 178.633  29
  11   5  -5 17716.7 308.539  29
   8   6  -5 163.166 119.847  29
  10   6  -5 23547.2 370.168  29
   7   7  -5 41.0781 125.289  29
   9   7  -5 2233.97 157.996  29
   4   8  -5 9234.38 263.062  29
   6   8  -5 4616.89 206.964  29
   8   8  -5 1806.77 155.348  29
   7   9  -5 1576.98 153.565  29
  12   4  -4 3994.67 143.742  29
  11   5  -4 57440.2 509.384  29
   8   6  -4 783.935 126.753  29
  10   6  -4 49552.8 508.726  29
   7   7  -4 19357.0 358.290  29
   9   7  -4 3342.51 166.176  29
   6   8  -4 8418.19 257.640  29
   8   8  -4 1420.21 141.804  29
   8   6  -3 5693.22 205.660  29
   7   5   0-10.0223 87.6274  30
   8   4   1 261.493 83.8056  30
   7   5   1 28530.0 371.367  30
   6   6   1 32163.3 376.009  30
   7   7   1 43429.8 482.247  30
   7   3   2 3968.00 142.069  30
   8   4   2 944.042 108.424  30
   7   5   2 55059.9 509.064  30
   6   6   2 41165.7 426.307  30
   5   7   2 34443.2 370.271  30
   7   7   2 35568.8 427.035  30
   4   8   2 45698.4 426.253  30
   6   8   2 13390.5 266.353  30
   5   9   2 18382.6 296.487  30
   7   3   3 77.2333 76.2657  30
   6   4   3 697.806 85.7520  30
   8   4   3 27156.0 358.726  30
   7   5   3 48686.5 473.237  30
   6   6   3 32120.3 377.155  30
   8   6   3 38182.4 423.170  30
   5   7   3 4055.39 141.445  30
   7   7   3 23168.3 340.284  30
   4   8   3 136928. 718.087  30
   6   8   3 57.7220 72.9375  30
   5   9   3 3021.66 140.170  30
   7   3   4 155.185 74.3067  30
   6   4   4 3535.95 135.030  30
   8   4   4 288.738 83.9421  30
   5   5   4 88239.2 582.646  30
   7   5   4 3457.25 147.994  30
   6   6   4-37.5004 70.9429  30
   8   6   4 5545.48 166.986  30
   5   7   4 238.217 72.4930  30
   7   7   4 22163.5 317.906  30
   4   8   4 19710.9 282.068  30
   6   8   4 2334.20 126.098  30
   5   9   4 29079.3 345.997  30
   6   2   5 75.4537 76.9013  30
   7   3   5 148.054 71.6467  30
   6   4   5 3272.69 129.993  30
   8   4   5 18446.7 263.296  30
   5   5   5 18292.6 277.554  30
   7   5   5 10920.6 220.202  30
   4   6   5 55438.2 469.110  30
   6   6   5 6292.72 175.617  30
   3   7   5 1241.40 91.4243  30
   5   7   5 94.2680 64.6197  30
   7   7   5 1223.77 99.1123  30
   4   8   5 8144.03 186.212  30
   6   8   5 182.795 72.4652  30
   5   9   5 390.721 77.5165  30
   5   1   6 188.459 92.8633  30
   6   2   6 2592.51 117.660  30
   5   3   6 42349.4 423.259  30
   7   3   6 15525.0 235.737  30
   4   4   6 3504.09 142.445  30
   6   4   6 153.112 69.8104  30
   8   4   6 2887.05 110.569  30
   5   5   6 6338.45 171.154  30
   7   5   6 1177.90 96.0120  30
   4   6   6 8073.54 192.229  30
   6   6   6 462.703 77.0917  30
   3   7   6 15679.9 252.957  30
   5   7   6 7052.29 172.480  30
   7   7   6 4397.40 130.960  30
   2   8   6 15737.5 237.804  30
   4   8   6 7833.53 175.772  30
   6   8   6 1181.02 87.9316  30
   3   9   6 688.652 76.3448  30
   5   9   6 8849.75 177.347  30
   5   1   7 24656.8 317.581  30
   6   2   7 36595.1 353.080  30
   5   3   7 1255.25 98.6503  30
   7   3   7 110.832 63.6227  30
   4   4   7 7976.89 195.384  30
   6   4   7 13728.7 223.818  30
   3   5   7 10053.0 212.274  30
   5   5   7 2377.79 115.222  30
   7   5   7 3260.84 112.276  30
   2   6   7 3361.98 131.675  30
   4   6   7 6538.06 171.360  30
   6   6   7 10464.5 188.453  30
   1   7   7 45215.8 403.077  30
   3   7   7 812.923 84.8314  30
   5   7   7 959.574 85.1247  30
   2   8   7 141.021 64.0220  30
   4   8   7 3794.98 122.021  30
   6   8   7 490.140 62.7236  30
   3   9   7 18534.1 237.762  30
   5   9   7 6732.58 136.959  30
   5   1   8 51970.7 430.102  30
   4   2   8 576.776 78.5065  30
   6   2   8 29839.3 288.304  30
   5   3   8 35853.7 360.729  30
   7   3   8 9321.94 146.612  30
   4   4   8 18417.0 285.105  30
   6   4   8 30934.4 293.424  30
   3   5   8 33797.7 371.458  30
   5   5   8 16937.6 238.691  30
   7   5   8 96.1213 45.8787  30
   2   6   8 380.030 74.5954  30
   4   6   8 5109.46 144.488  30
   6   6   8 6129.17 134.291  30
   1   7   8 13.1188 57.5044  30
   3   7   8 31349.6 330.996  30
   5   7   8 16585.9 214.123  30
   2   8   8 2920.79 113.149  30
   4   8   8 9067.87 160.159  30
   3   9   8 3695.32 109.543  30
   4   2   9 4625.98 147.475  30
   3   3   9 2405.43 115.538  30
   5   3   9 23266.4 263.582  30
   4   4   9 2080.31 108.163  30
   6   4   9 23.2502 42.6177  30
   3   5   9 27315.7 334.071  30
   5   5   9 3233.40 105.315  30
   2   6   9 68044.2 507.772  30
   4   6   9 952.988 73.7883  30
   1   7   9 1890.88 100.119  30
   3   7   9 110.138 51.1279  30
   5   7   9 2265.79 80.2993  30
   2   8   9 23314.8 249.731  30
   4   8   9 377.691 48.9699  30
   3   9   9 26.4870 49.5137  30
   3   1  10 15396.7 237.668  30
   4   2  10 9223.04 177.985  30
   3   3  10 6155.63 157.074  30
   5   3  10 93.3059 45.3503  30
   4   4  10 2683.38 99.5531  30
   3   5  10 10355.4 191.696  30
   5   5  10 4312.52 93.2799  30
   2   6  10 110.107 58.5898  30
   4   6  10 2012.88 78.3608  30
   1   7  10 7104.79 158.586  30
   3   7  10 5746.41 119.015  30
   2   8  10 5302.84 111.650  30
   3   1  11-36.0309 54.4768  30
   4   2  11 84.5989 40.5268  30
   3   3  11 55.4611 57.3464  30
   2   4  11 8741.35 173.297  30
   4   4  11 1305.79 63.4972  30
   1   5  11 2049.16 97.2641  30
   3   5  11 192.527 49.5079  30
   0   6  11 670.814 69.6517  30
   2   6  11 2683.52 94.3338  30
   1   7  11 3051.80 93.4358  30
   3   7  11 780.076 45.7402  30
   2   0  12 23726.3 243.983  30
   3   1  12 6046.74 114.616  30
   2   2  12 2273.84 92.2722  30
   3   3  12 32138.5 243.192  30
   2   4  12 4385.79 115.076  30
   1   5  12 68.6715 46.5347  30
   3   5  12 812.499 45.7586  30
   0   6  12 366.632 53.5469  30
   2   6  12 1573.02 59.7804  30
   1   7  12 173.080 35.1980  30
   2   0  13-5.27044 42.2675  30
   2   2  13 1531.58 65.8996  30
   1   3  13 6554.23 124.165  30
   0   4  13 7536.60 138.271  30
   2   4  13 6312.57 95.0368  30
   1   5  13 5188.23 96.8443  30
  -2   6  13 1127.81 58.4137  30
   0   6  13 202.094 36.7393  30
   1   1  14 1322.23 53.2485  30
   0   2  14 953.661 56.2105  30
   0   4  14 6133.70 101.269  30
  -3   5  14 5284.30 98.0626  30
  -1   5  14 6651.25 102.351  30
  -1   1  15 10865.5 120.331  30
  -6   4  -9 27.4903 50.7464  31
  -7   3  -8 9234.73 162.471  31
  -7   1  -7 3856.07 138.250  31
  -8   2  -7 23065.7 254.930  31
  -8   4  -7 41689.0 310.602  31
  -8   0  -6-59.5161 65.5470  31
  -9   1  -6 195.093 65.8885  31
  -7   1  -6 131.362 74.0194  31
  -8   2  -6 17911.6 272.148  31
  -9   3  -6 11.5966 55.1786  31
  -8   4  -6 2937.17 120.127  31
  -8   6  -6 86.9261 48.2677  31
  -8  -2  -5 12220.9 250.348  31
  -9  -1  -5 139.791 65.6992  31
  -7  -1  -5 6836.82 205.024  31
  -8   0  -5 117.057 82.3399  31
  -9   1  -5-87.5667 72.4237  31
  -8   2  -5 11539.8 246.794  31
  -9   3  -5 7800.98 176.927  31
  -9   5  -5 13.4056 48.1362  31
  -9  -3  -4 238.317 83.0823  31
  -7  -3  -4 226.896 113.190  31
 -10  -2  -4 799.244 81.3618  31
  -8  -2  -4 487.112 99.3555  31
  -9  -1  -4 69.7257 82.9925  31
  -7  -1  -4 6925.31 206.711  31
 -10   0  -4 4989.91 149.288  31
  -8   0  -4 6265.46 206.258  31
  -9   1  -4 16.2825 74.7478  31
 -10   2  -4 741.054 83.9748  31
  -9   3  -4 203.706 81.3406  31
 -10   4  -4 1588.02 80.9865  31
  -9   5  -4 147.299 64.1470  31
  -8   8  -4 403.982 46.3141  31
 -10  -4  -3 5395.92 150.305  31
  -8  -4  -3 30450.4 445.046  31
  -9  -3  -3 8790.48 244.012  31
  -7  -3  -3 401.831 102.778  31
 -10  -2  -3 4566.95 165.012  31
  -8  -2  -3 2404.31 150.965  31
  -9  -1  -3 306.435 85.7434  31
  -7  -1  -3 12506.5 274.894  31
 -10   0  -3 3.01026 72.3880  31
  -8   0  -3 183.145 83.8081  31
 -11   1  -3 88.8809 59.1725  31
  -9   1  -3 24.6697 82.7356  31
 -10   2  -3 4123.24 152.135  31
  -9   3  -3 7414.96 207.950  31
 -10   4  -3 4556.18 140.164  31
  -9   5  -3 7234.59 190.753  31
  -9   7  -3 1617.07 80.9611  31
  -9  -5  -2 25625.5 395.572  31
  -7  -5  -2 62918.3 648.143  31
 -10  -4  -2 3182.52 153.114  31
  -8  -4  -2 1343.05 129.485  31
 -11  -3  -2 3517.19 123.663  31
  -9  -3  -2 6006.97 222.864  31
  -7  -3  -2 3550.02 159.461  31
 -10  -2  -2 1512.52 129.926  31
  -8  -2  -2 4089.92 179.622  31
 -11  -1  -2-53.2708 75.5887  31
  -9  -1  -2 23179.3 396.782  31
 -10   0  -2 2813.85 148.857  31
  -8   0  -2 27352.0 413.282  31
 -11   1  -2-5.76805 71.8362  31
  -9   1  -2 22700.1 383.992  31
 -10   2  -2 1616.87 120.474  31
 -11   3  -2 3127.27 115.526  31
  -9   3  -2 5354.43 193.436  31
 -10   4  -2 2334.60 125.390  31
  -9   5  -2 21810.8 333.667  31
 -10   6  -2 1906.44 93.4681  31
  -9   7  -2 13.5303 62.2274  31
  -9  -7  -1 1791.02 132.084  31
 -10  -6  -1 2134.55 121.166  31
  -8  -6  -1 11195.7 298.627  31
  -9  -5  -1 35353.2 502.381  31
  -7  -5  -1 32116.7 474.537  31
 -10  -4  -1 34614.1 464.124  31
  -8  -4  -1 90.1911 102.678  31
 -11  -3  -1 36904.5 416.595  31
  -9  -3  -1 6988.51 246.884  31
 -10  -2  -1 7480.49 240.035  31
  -8  -2  -1 19822.1 363.180  31
 -11  -1  -1 3510.44 157.680  31
  -9  -1  -1 32684.6 477.645  31
 -10   0  -1-39.4236 92.1099  31
  -8   0  -1 98.3190 94.4794  31
 -11   1  -1 3547.15 150.735  31
  -9   1  -1 31618.2 453.499  31
 -10   2  -1 7086.70 215.973  31
 -11   3  -1 32839.8 362.235  31
  -9   3  -1 6339.15 212.052  31
 -10   4  -1 29782.9 385.000  31
  -9   5  -1 31101.4 407.830  31
 -10   6  -1 2046.94 102.613  31
  -9  -7   0 1508.83 139.435  31
  -7  -7   0 9339.43 280.996  31
 -10  -6   0 25766.1 382.701  31
  -8  -6   0 182.242 104.573  31
 -11  -5   0 11166.3 229.821  31
  -9  -5   0 69446.2 727.223  31
  -7  -5   0 128.393 126.893  31
 -10  -4   0 30087.0 464.712  31
  -8  -4   0 23646.6 422.081  31
 -11  -3   0 658.836 110.589  31
  -9  -3   0 35000.2 516.835  31
 -12  -2   0 36181.0 357.621  31
 -10  -2   0 42.4015 103.625  31
  -8  -2   0 3159.64 165.442  31
 -11  -1   0 3506.73 169.799  31
  -9  -1   0 5980.30 220.096  31
 -12   0   0 9963.04 202.288  31
 -10   0   0 4963.24 205.575  31
 -11   1   0 3638.53 162.522  31
  -9   1   0 5729.10 212.787  31
 -12   2   0 35276.4 326.671  31
 -10   2   0 187.275 94.7696  31
 -11   3   0 271.187 84.8137  31
  -9   3   0 31726.8 439.790  31
 -10   4   0 26963.4 379.663  31
 -11   5   0 9554.20 171.515  31
  -9   5   0 62831.3 576.820  31
  -9  -7   1 2455.23 169.266  31
  -7  -7   1 10594.3 308.351  31
 -10  -6   1 44891.0 541.957  31
  -8  -6   1-113.134 106.617  31
 -11  -5   1 372.499 102.404  31
  -9  -5   1 8655.38 285.223  31
 -12  -4   1 45209.3 391.863  31
 -10  -4   1 2931.56 188.806  31
  -8  -4   1 6099.70 235.878  31
 -11  -3   1 3413.91 176.551  31
  -9  -3   1 599.617 115.739  31
 -12  -2   1 2830.22 137.296  31
 -10  -2   1 10014.2 292.773  31
 -11  -1   1 110.444 101.668  31
  -9  -1   1 1620.56 137.280  31
 -12   0   1-4.78328 77.2492  31
 -10   0   1 329.999 109.400  31
 -11   1   1 124.961 80.2089  31
  -9   1   1 1916.75 138.281  31
 -12   2   1 2539.89 116.803  31
 -10   2   1 9654.56 260.216  31
 -11   3   1 2866.15 141.621  31
  -9   3   1 660.816 99.9892  31
 -10   4   1 2277.33 139.731  31
  -9  -7   2 26511.2 462.372  31
  -7  -7   2 14661.8 353.998  31
 -10  -6   2 24929.4 429.695  31
  -8  -6   2 19741.2 409.109  31
 -11  -5   2 2616.35 158.491  31
  -9  -5   2 40212.9 582.142  31
 -12  -4   2 407.325 93.9927  31
 -10  -4   2 35611.8 536.281  31
  -8  -4   2 108556. 885.425  31
 -11  -3   2 22777.1 404.171  31
  -9  -3   2 13748.3 337.615  31
 -12  -2   2 2099.44 133.746  31
 -10  -2   2 2400.53 174.774  31
 -11  -1   2 405.915 111.195  31
  -9  -1   2 16000.6 335.434  31
 -12   0   2 4431.63 165.647  31
 -10   0   2 685.387 126.645  31
 -11   1   2 149.177 91.5586  31
  -9   1   2 16814.4 328.348  31
 -12   2   2 2032.42 115.934  31
 -10   2   2 2064.18 144.234  31
 -11   3   2 20841.9 327.976  31
  -9   3   2 12396.8 272.258  31
  -9  -7   3 12396.5 332.039  31
  -7  -7   3 35498.6 546.010  31
 -10  -6   3 15916.6 358.556  31
  -8  -6   3 4877.33 224.774  31
 -11  -5   3 21931.2 384.436  31
  -9  -5   3 9428.66 301.785  31
 -12  -4   3 16926.7 294.828  31
 -10  -4   3 3828.91 202.792  31
  -8  -4   3 73797.4 734.936  31
 -11  -3   3 440.317 111.885  31
  -9  -3   3 104574. 894.192  31
 -12  -2   3 70.8572 86.5405  31
 -10  -2   3 19115.6 391.181  31
 -11  -1   3 11019.8 288.693  31
  -9  -1   3 10930.6 282.498  31
 -12   0   3-54.3159 84.3542  31
 -10   0   3 175.938 105.769  31
 -11   1   3 10397.3 267.801  31
  -9   1   3 9615.46 249.207  31
 -10   2   3 18873.9 348.658  31
 -10  -6   4 59909.0 679.973  31
  -8  -6   4 528.712 121.834  31
 -11  -5   4 66514.5 663.068  31
  -9  -5   4 4036.43 211.900  31
 -12  -4   4 4818.46 177.255  31
 -10  -4   4 638.971 125.306  31
  -8  -4   4 26911.3 447.731  31
 -11  -3   4 3801.14 192.248  31
  -9  -3   4 6455.08 235.831  31
 -12  -2   4 1258.54 119.863  31
 -10  -2   4 25044.8 443.254  31
 -11  -1   4 241.583 106.689  31
  -9  -1   4 2945.39 162.436  31
 -12   0   4 24056.8 353.092  31
 -10   0   4 267.504 107.435  31
 -11   1   4 9.77586 109.193  31
  -8  -6   5 67.7833 112.127  31
  -9  -5   5 37776.0 556.806  31
 -10  -4   5 3328.28 184.646  31
  -8  -4   5 1092.64 133.293  31
 -11  -3   5 1138.07 132.079  31
  -9  -3   5 297.383 108.710  31
 -12  -2   5 688.155 106.473  31
 -10  -2   5 1465.51 144.452  31
 -11  -1   5 20291.1 373.829  31
  -9  -1   5 6300.36 220.477  31
  -9  -5   6 6.75204 106.535  31
  -7  -5   6 7926.52 249.469  31
 -10  -4   6 11328.4 303.079  31
  -8  -4   6 25451.1 427.265  31
 -11  -3   6 39.1942 98.2881  31
  -9  -3   6 814.255 120.777  31
 -12  -2   6 11.3091 98.1923  31
 -10  -2   6 845.846 122.051  31
  -9  -3   7 11961.2 294.989  31
  -5 -11  -3 475.512 84.1270  32
  -7 -11  -2 1998.25 98.4415  32
  -5 -11  -2 2195.38 131.843  32
  -8 -10  -2 2249.67 103.502  32
  -6 -12  -1 55.2276 82.6780  32
  -7 -11  -1 3062.51 133.462  32
  -5 -11  -1 356.579 86.4757  32
  -8 -10  -1 1287.03 102.823  32
  -9  -9  -1 6216.38 169.441  32
  -6 -12   0 8788.42 206.724  32
  -7 -11   0 24349.0 362.195  32
  -5 -11   0 820.485 108.811  32
  -8 -10   0 596.338 88.2839  32
  -9  -9   0 717.528 91.9535  32
 -10  -8   0 1174.57 91.5957  32
  -6 -12   1 1083.16 98.5685  32
  -7 -11   1 6415.49 209.900  32
  -5 -11   1 2786.26 163.376  32
  -8 -10   1 650.161 97.1253  32
  -4 -10   1 99.1494 112.545  32
  -9  -9   1 3774.93 162.587  32
 -10  -8   1 1691.45 109.759  32
  -6 -12   2 916.913 96.6493  32
  -4 -12   2 413.833 103.819  32
  -7 -11   2 22837.9 385.556  32
  -5 -11   2 1225.28 127.917  32
  -8 -10   2 6975.64 224.545  32
  -6 -10   2 21828.3 426.612  32
  -4 -10   2 45054.4 608.853  32
  -9  -9   2 429.352 91.0502  32
  -7  -9   2 4590.92 212.881  32
 -10  -8   2 6002.24 185.334  32
  -7 -11   3-270.743 109.646  32
  -5 -11   3 193.832 93.3856  32
  -3 -11   3 19325.9 394.685  32
  -8 -10   3 1949.27 143.187  32
  -6 -10   3-254.050 117.634  32
  -4 -10   3 58718.9 706.500  32
  -2 -10   3 3881.12 189.239  32
  -9  -9   3 469.727 99.2528  32
  -7  -9   3 62443.7 723.212  32
  -5  -9   3 13175.3 337.874  32
  -3  -9   3 47657.5 600.657  32
 -10  -8   3 1107.34 111.241  32
  -8  -8   3 9043.46 282.060  32
  -9  -7   3 13116.1 326.297  32
 -10  -6   3 17686.4 351.786  32
  -7 -11   4 1691.92 132.096  32
  -5 -11   4 1653.26 141.430  32
  -8 -10   4 5348.14 211.585  32
  -6 -10   4 36921.6 565.731  32
  -4 -10   4 14615.9 364.135  32
  -9  -9   4 251.274 95.7921  32
  -7  -9   4 29336.9 503.253  32
  -5  -9   4 30435.9 510.792  32
  -3  -9   4 5028.90 218.401  32
 -10  -8   4 15262.9 301.338  32
  -8  -8   4-28.3295 98.6225  32
  -6  -8   4 10718.4 304.293  32
  -9  -7   4 338.344 68.1497  32
  -8 -10   5 18624.9 354.187  32
  -6 -10   5 4431.02 212.391  32
  -9  -9   5 10150.3 263.347  32
  -7  -9   5 1598.75 157.706  32
  -5  -9   5 3599.58 195.516  32
  -3  -9   5 87354.7 835.907  32
 -10  -8   5 24530.3 367.376  32
  -8  -8   5 2005.68 158.776  32
  -6  -8   5 5661.26 231.795  32
  -4  -8   5 10928.3 301.685  32
  -9  -7   5 2581.97 173.840  32
  -7  -7   5 366.749 107.086  32
  -8  -6   5 16.7770 111.981  32
  -7  -9   6 9474.14 292.771  32
  -5  -9   6 27633.2 486.276  32
  -8  -8   6 21678.2 426.243  32
  -6  -8   6 44705.3 623.116  32
  -4  -8   6 1513.52 128.582  32
  -9  -7   6 7072.45 250.341  32
  -7  -7   6 99743.1 907.672  32
  -5  -7   6 26231.6 453.767  32
  -8  -6   6 128.603 118.401  32
  -7  -7   7 3637.92 190.155  32
  -5  -7   7 14927.0 342.864  32
  -8  -6   7 14847.3 350.225  32
  -6  -6   7 34051.1 509.014  32
  -7  -5   7 89070.0 804.021  32
   6  12  -4 185.449 76.5919  33
   3  11  -3 21510.1 422.874  33
   4  12  -3 7916.51 239.443  33
   5  13  -3 1510.05 93.5645  33
   1  11  -2 18182.8 392.633  33
   2  12  -2 8956.33 265.400  33
   4  12  -2 342.868 95.1497  33
   6  12  -2 945.088 107.043  33
   3  13  -2 5157.46 173.823  33
   5  13  -2 2762.50 122.049  33
   0  10  -1 26481.1 477.502  33
   1  11  -1 16544.0 389.456  33
   3  11  -1 18063.2 409.271  33
   0  12  -1 30877.1 453.866  33
   2  12  -1 406.777 108.022  33
   4  12  -1 680.906 108.741  33
   6  12  -1 845.512 101.410  33
   1  13  -1 1908.68 109.492  33
   3  13  -1 13498.5 280.839  33
   5  13  -1 5106.81 156.830  33
   2  14  -1 6928.11 133.681  33
  -2  10   0 13500.6 310.225  33
   0  10   0 1359.11 141.483  33
  -1  11   0 18836.1 383.199  33
   1  11   0 18477.9 416.771  33
   3  11   0 34948.9 563.176  33
   7  11   0 20284.3 319.096  33
   0  12   0 41940.4 559.140  33
   2  12   0 1464.87 149.093  33
   4  12   0 30809.4 470.938  33
   6  12   0 8117.49 203.893  33
  -1  13   0 492.207 65.8187  33
   1  13   0 795.467 93.8456  33
   3  13   0 7063.76 210.625  33
   5  13   0 183.540 61.5076  33
   0  14   0 13623.4 172.974  33
   2  14   0 6343.04 138.368  33
  -2  10   1 2446.88 149.460  33
   0  10   1 24951.5 484.606  33
   8  10   1 1012.07 77.7701  33
  -3  11   1 15060.4 289.495  33
  -1  11   1 15448.8 368.377  33
   1  11   1 21629.5 458.430  33
   3  11   1 10325.8 311.081  33
   7  11   1 2087.13 108.710  33
  -2  12   1 227.690 74.0059  33
   0  12   1 30526.5 488.086  33
   2  12   1 34555.8 533.431  33
   4  12   1 2538.33 148.225  33
   6  12   1 141.569 60.7348  33
  -1  13   1 1574.73 95.5000  33
   1  13   1 28752.7 405.907  33
   3  13   1 52743.0 527.061  33
   5  13   1 17398.3 231.593  33
   0  14   1 50.1171 46.1130  33
   2  14   1 73.0679 46.6839  33
  -3   9   2 267.636 119.660  33
  -4  10   2 39378.0 461.027  33
  -2  10   2 7820.54 260.911  33
   0  10   2 21155.0 450.472  33
   2  10   2 43407.7 629.153  33
   6  10   2 1614.48 118.491  33
  -3  11   2 1755.88 117.526  33
  -1  11   2 15578.5 368.642  33
   1  11   2-31.1806 101.827  33
   3  11   2 6753.24 248.026  33
   5  11   2 1561.34 123.316  33
  -4  12   2 353.523 52.9233  33
  -2  12   2 6690.13 206.123  33
   0  12   2 28546.1 466.948  33
   2  12   2 6859.40 245.417  33
   4  12   2 3894.95 167.372  33
  -3  13   2 3099.29 98.1569  33
  -1  13   2 4504.14 151.486  33
   1  13   2 2969.15 140.817  33
   3  13   2 1630.67 105.832  33
  -2  14   2 1029.46 49.2746  33
   0  14   2 14421.1 193.361  33
   2  14   2 8346.05 146.127  33
  -5   9   3 8357.37 215.824  33
  -3   9   3 50355.8 611.683  33
   1   9   3 106788. 953.036  33
  -4  10   3 52168.0 554.757  33
  -2  10   3 3746.81 191.992  33
   0  10   3 88.3766 115.387  33
   2  10   3 81420.7 841.221  33
   4  10   3 20105.1 390.968  33
   6  10   3-36.8142 75.3100  33
  -3  11   3 16694.3 330.146  33
  -1  11   3 128838. 1029.22  33
   1  11   3-78.7440 94.3093  33
   3  11   3 927.881 115.507  33
   5  11   3 327.183 74.5191  33
  -4  12   3 5497.16 149.151  33
  -2  12   3 1269.97 109.028  33
   0  12   3 139.171 75.5282  33
   2  12   3 1561.10 123.585  33
   4  12   3 3034.99 131.594  33
  -3  13   3 415.096 52.0060  33
  -1  13   3 3110.53 129.426  33
   1  13   3 94.4654 59.6986  33
   3  13   3 16980.3 248.126  33
  -2  14   3-15.7614 36.2700  33
   0  14   3 175.443 37.6305  33
   2   8   4 49735.8 610.821  33
  -5   9   4 23170.9 363.574  33
  -3   9   4 4348.13 189.725  33
  -1   9   4 87803.5 870.761  33
   1   9   4 53207.9 669.685  33
   3   9   4 162.914 108.764  33
  -4  10   4 12497.9 275.764  33
  -2  10   4 65446.4 722.433  33
   0  10   4 59534.2 722.236  33
   2  10   4 8346.09 274.726  33
   4  10   4 24803.4 401.626  33
  -5  11   4 954.733 80.6771  33
  -3  11   4 15533.0 313.098  33
  -1  11   4 115687. 942.194  33
   1  11   4 150.733 87.8108  33
   3  11   4 69.8702 78.7178  33
   5  11   4 20681.0 261.565  33
  -4  12   4 47846.4 427.157  33
  -2  12   4 7368.80 206.949  33
   0  12   4 11479.5 272.954  33
   2  12   4 11422.6 254.035  33
   4  12   4 12900.9 200.131  33
  -3  13   4 4834.46 123.849  33
  -1  13   4 3093.39 118.025  33
   1  13   4 1829.80 94.8187  33
  -4   8   5 9314.30 246.063  33
   2   8   5 19449.7 381.394  33
  -5   9   5 1865.90 112.317  33
  -3   9   5 83565.8 760.642  33
  -1   9   5 23494.3 443.627  33
   1   9   5 125458. 1006.92  33
   3   9   5 80.7712 114.095  33
  -4  10   5 37957.2 471.368  33
  -2  10   5 93389.9 834.223  33
   0  10   5 16.5004 92.2264  33
   2  10   5 60347.2 661.021  33
  -5  11   5 48246.1 454.017  33
  -3  11   5 46742.0 509.119  33
  -1  11   5 716.065 93.4621  33
   1  11   5 918.511 103.369  33
   3  11   5 23451.8 334.826  33
  -4  12   5 51430.3 433.767  33
  -2  12   5 211.461 58.1763  33
   0  12   5 14392.7 271.253  33
   2  12   5 7736.61 180.804  33
  -3  13   5 346.307 45.3820  33
  -1  13   5 9714.38 175.970  33
   1  13   5 2273.33 83.7188  33
  -5   7   6 24605.7 369.242  33
  -4   8   6 1085.36 99.3059  33
  -2   8   6 53195.5 613.354  33
   0   8   6 13578.2 321.778  33
  -5   9   6 23368.5 359.898  33
  -3   9   6 3760.32 168.175  33
  -1   9   6 46036.1 581.692  33
   1   9   6 83486.2 760.836  33
  -4  10   6 1174.84 100.984  33
  -2  10   6 1230.29 108.002  33
   0  10   6 24131.2 404.165  33
   2  10   6 30908.4 408.558  33
  -3  11   6 662.167 76.6877  33
  -1  11   6 4567.00 164.212  33
   1  11   6 2532.70 120.446  33
  -4  12   6 1655.30 82.9710  33
  -2  12   6 156.907 48.8048  33
   0  12   6 180.750 49.8229  33
   2  12   6 9756.90 148.177  33
  -1  13   6 1906.98 72.2841  33
  -5   7   7 14892.0 279.140  33
  -4   8   7 44347.1 495.946  33
  -2   8   7 88452.1 726.989  33
  -5   9   7 6182.01 182.909  33
  -3   9   7 53687.7 548.368  33
  -1   9   7 49624.3 544.304  33
  -4  10   7 213.546 54.2479  33
  -2  10   7 6215.27 186.708  33
   0  10   7 23672.5 344.792  33
  -3  11   7 843.648 73.7020  33
  -1  11   7 5192.79 151.682  33
   1  11   7 3909.93 112.896  33
  -2  12   7 565.049 52.2258  33
   0  12   7 3117.43 88.1234  33
  -4   6   8 53751.9 490.121  33
  -5   7   8 18287.9 302.485  33
  -3   7   8 14628.4 269.333  33
  -4   8   8 58836.0 534.097  33
  -2   8   8-21.2394 80.7490  33
  -3   9   8 1185.70 86.4553  33
  -4  10   8 4370.15 137.295  33
  -2  10   8 4524.53 137.889  33
  -3  11   8 30.0125 38.8977  33
  -1  11   8 1393.16 69.0031  33
  -4   8   9 241.993 58.6066  33
  -3   9   9 237.844 54.3018  33
  -3  -3 -12 29930.0 254.747  34
  -4  -2 -12 1559.92 62.7687  34
  -4   0 -12 4081.03 96.7548  34
  -4  -4 -11 1072.73 69.7090  34
  -5  -1 -11 3984.45 99.3783  34
  -5   1 -11 3950.52 96.1733  34
  -5  -5 -10 4539.04 97.3256  34
  -3  -5 -10 8487.72 175.795  34
  -4  -4 -10 2051.01 100.193  34
  -5  -3 -10 349.705 63.1662  34
  -6  -2 -10 976.047 62.6921  34
  -5  -1 -10 1545.20 93.6813  34
  -6   0 -10 741.354 58.8506  34
  -5  -5  -9 3174.78 113.080  34
  -3  -5  -9 23916.1 317.658  34
  -6  -4  -9 132.008 51.4983  34
  -4  -4  -9 1664.99 107.576  34
  -5  -3  -9 19981.4 286.720  34
  -6  -2  -9 7668.11 166.944  34
  -7  -1  -9 288.888 46.4826  34
  -6   2  -9 7422.00 150.287  34
  -4  -6  -8 4593.90 148.067  34
  -5  -5  -8 15889.3 256.834  34
  -6  -4  -8 29937.5 333.460  34
  -7  -3  -8 9575.71 174.697  34
  -5  -3  -8 32753.5 399.802  34
  -6  -2  -8 26611.0 339.332  34
  -7  -1  -8 3999.68 127.267  34
  -7   1  -8 3676.97 116.855  34
  -5  -7  -7 1214.76 89.0164  34
  -6  -6  -7 11499.7 208.685  34
  -4  -6  -7 5931.86 175.318  34
  -7  -5  -7 3303.83 116.890  34
  -5  -5  -7 1683.09 119.252  34
  -6  -4  -7 12982.8 253.185  34
  -7  -3  -7-28.5741 71.4901  34
  -8  -2  -7 24388.8 265.123  34
  -6  -2  -7 31267.8 399.235  34
  -7  -1  -7 3109.08 131.550  34
  -8   0  -7 11.7292 47.3021  34
  -7   1  -7 3567.25 129.052  34
  -5  -7  -6 7536.32 188.679  34
  -6  -6  -6 386.781 80.0184  34
  -4  -6  -6 6345.16 185.067  34
  -7  -5  -6 941.306 98.4422  34
  -5  -5  -6 5283.19 177.540  34
  -8  -4  -6 2835.69 117.922  34
  -6  -4  -6 193.178 79.7754  34
  -7  -3  -6 14476.4 270.289  34
  -8  -2  -6 17875.7 267.669  34
  -6  -2  -6 2336.25 134.311  34
  -7  -1  -6 562.789 85.5828  34
  -8   0  -6 46.3787 59.1186  34
  -7   1  -6 123.592 72.5232  34
  -5  -7  -5-145.704 83.6159  34
  -6  -6  -5 5884.40 182.873  34
  -4  -6  -5 50346.5 478.347  34
  -7  -5  -5 10484.4 236.922  34
  -5  -5  -5 15846.1 289.337  34
  -8  -4  -5 19016.6 293.373  34
  -6  -4  -5 1712.72 128.456  34
  -7  -3  -5 76.0553 77.7795  34
  -8  -2  -5 10965.4 234.185  34
  -9  -1  -5 58.0604 61.4798  34
  -7  -1  -5 6289.65 196.675  34
  -8   0  -5 5.52619 65.0993  34
  -7   1  -5 5972.22 181.015  34
  -5  -7  -4 201.954 87.3445  34
  -6  -6  -4-22.9490 77.0694  34
  -7  -5  -4 3358.06 153.997  34
  -5  -5  -4 71180.8 582.287  34
  -8  -4  -4 275.351 89.2356  34
  -6  -4  -4 4338.09 168.893  34
  -7  -3  -4 281.616 75.2929  34
  -8  -2  -4 468.990 84.0738  34
  -6  -2  -4 3565.43 149.910  34
  -9  -1  -4 28.5476 67.4343  34
  -7  -1  -4 6795.14 201.473  34
  -8   0  -4 5874.92 181.324  34
  -5  -7  -3 4259.77 152.559  34
  -6  -6  -3 33157.7 417.227  34
  -7  -5  -3 48747.5 514.895  34
  -8  -4  -3 25715.0 377.919  34
  -6  -4  -3 848.557 96.6401  34
  -7  -3  -3 155.438 77.5986  34
  -8  -2  -3 2300.39 134.375  34
  -9  -1  -3 72.8748 70.0143  34
  -7  -1  -3 10369.0 235.029  34
  -8   0  -3-16.3216 84.9042  34
  -6  -6  -2 43299.5 468.307  34
  -7  -5  -2 54289.9 542.720  34
  -8  -4  -2 1287.96 114.156  34
  -7  -3  -2 2908.94 138.356  34
  -8  -2  -2 4018.67 166.406  34
  -9  -1  -2 23623.8 347.828  34
  -7  -5  -1 27809.7 385.777  34
  -8  -4  -1 130.197 77.5291  34
  -8  -2  -1 18162.4 313.117  34
  -8  -2   0 3244.82 143.492  34
   9   5 -12 4468.44 131.227  35
   8   6 -12 15340.9 233.271  35
   5   7 -12 243.424 71.1958  35
   7   7 -12 830.775 73.7293  35
   4   8 -12 671.364 62.5274  35
   6   8 -12 581.322 64.7219  35
   5   9 -12 328.184 49.3643  35
   4   6 -11 804.442 95.5550  35
   6   6 -11 2736.95 128.570  35
   3   7 -11 1437.48 97.5424  35
   5   7 -11 602.449 81.1693  35
   7   7 -11 9978.36 223.087  35
   9   7 -11 114.326 62.6956  35
   2   8 -11 505.726 64.5597  35
   4   8 -11 206.154 69.1731  35
   6   8 -11 2789.72 125.553  35
   8   8 -11 2557.44 108.969  35
   3   9 -11 884.960 70.0197  35
   5   9 -11 147.300 63.4801  35
   7   9 -11 1009.69 76.1222  35
   4  10 -11 406.389 50.8320  35
   2   6 -10 1451.90 107.954  35
   4   6 -10 577.491 90.9450  35
   1   7 -10 24046.8 331.464  35
   3   7 -10 1811.13 122.053  35
   5   7 -10 120.103 78.0551  35
   2   8 -10 1360.47 108.118  35
   4   8 -10 26862.7 392.175  35
   6   8 -10 276.892 82.4170  35
   1   9 -10 601.268 67.9404  35
   3   9 -10 1626.45 108.029  35
   5   9 -10 4246.01 161.633  35
   7   9 -10 351.375 73.7080  35
   2  10 -10 3110.93 111.026  35
   4  10 -10 25539.9 317.561  35
   6  10 -10 5030.07 144.445  35
   3  11 -10 373.814 49.4715  35
   5  11 -10 1187.88 66.1925  35
   0   6  -9 9565.41 222.810  35
   2   6  -9 15785.6 305.837  35
  -1   7  -9 1208.56 96.0761  35
   1   7  -9 9392.46 236.687  35
   3   7  -9 17022.0 328.992  35
   0   8  -9 255.694 70.0680  35
   2   8  -9 3626.47 163.820  35
   4   8  -9 189.659 88.5566  35
   6   8  -9 8026.37 232.963  35
  10   8  -9 1957.89 98.4313  35
   1   9  -9 27460.4 365.873  35
   3   9  -9 244.536 81.8787  35
   5   9  -9 522.763 92.6294  35
   7   9  -9 14828.4 278.740  35
   9   9  -9 853.768 77.9060  35
   2  10  -9 2650.04 123.545  35
   4  10  -9 6866.39 196.887  35
   6  10  -9 7800.34 199.525  35
   8  10  -9 6094.19 143.429  35
   3  11  -9 3818.68 125.623  35
   5  11  -9 1222.17 85.7055  35
   0   6  -8 493.761 112.172  35
  -1   7  -8-1.76117 79.4506  35
   1   7  -8 254.794 98.9102  35
   3   7  -8 14226.9 309.786  35
   0   8  -8 22827.7 366.144  35
   2   8  -8 72.7844 86.6425  35
   4   8  -8 57721.7 624.159  35
  -1   9  -8 541.435 80.6969  35
   1   9  -8 6445.60 213.187  35
   3   9  -8 1716.92 132.125  35
   5   9  -8 1063.16 114.886  35
   9   9  -8 1062.28 90.6537  35
   0  10  -8 512.931 75.7062  35
   2  10  -8 4843.76 181.788  35
   4  10  -8 4480.20 178.260  35
   6  10  -8 8909.65 223.876  35
   8  10  -8 930.112 81.4366  35
   1  11  -8 1582.04 96.0830  35
   3  11  -8 64.9150 65.0878  35
   5  11  -8 7704.48 191.808  35
   7  11  -8 87.2723 58.2292  35
   2  12  -8 36.3106 46.3271  35
   4  12  -8 1104.95 72.4247  35
  -2   6  -7 2443.13 126.903  35
  -1   7  -7 31350.3 422.992  35
   1   7  -7 45421.5 539.907  35
   3   7  -7 2340.68 143.439  35
   0   8  -7 21724.1 381.195  35
   2   8  -7 77355.3 719.224  35
   4   8  -7 38343.9 517.293  35
  -1   9  -7 23.0494 72.9966  35
   1   9  -7 46161.2 555.897  35
   3   9  -7 50987.5 593.863  35
   5   9  -7 5950.85 219.414  35
   9   9  -7 4143.64 144.188  35
   0  10  -7 21016.9 340.065  35
   2  10  -7 6193.76 209.659  35
   4  10  -7 46.6670 80.3624  35
   6  10  -7 1395.80 116.299  35
   8  10  -7 26.5703 66.7309  35
   1  11  -7 4672.33 160.470  35
   3  11  -7 927.663 100.828  35
   5  11  -7 2667.21 134.727  35
   7  11  -7 1129.02 86.7015  35
   2  12  -7 488.316 66.6183  35
   4  12  -7 319.956 61.4789  35
  -2   8  -6 11737.9 268.179  35
   0   8  -6 12379.0 297.406  35
   2   8  -6 39857.8 515.632  35
  -1   9  -6 64866.9 624.651  35
   1   9  -6 36904.7 508.541  35
   3   9  -6 3465.51 176.909  35
   0  10  -6 18455.9 338.107  35
   2  10  -6 1028.44 116.551  35
   4  10  -6 919.803 121.387  35
   6  10  -6 10146.9 255.148  35
   8  10  -6 12984.4 232.811  35
   1  11  -6 3520.98 152.446  35
   3  11  -6 474.949 96.6598  35
   5  11  -6 8883.31 227.057  35
   7  11  -6 1116.66 86.0509  35
   2  12  -6 333.999 68.1470  35
   4  12  -6 1546.02 100.790  35
  -2   8  -5 16705.2 322.030  35
  -1   9  -5 90206.2 749.443  35
   1   9  -5 17050.2 352.047  35
   3   9  -5 62866.1 656.923  35
   0  10  -5 10.8629 82.2759  35
   2  10  -5 69702.5 696.436  35
   4  10  -5 33352.1 476.887  35
   6  10  -5 3276.46 160.812  35
  -1  11  -5 489.129 87.3851  35
   1  11  -5 53.4732 79.3853  35
   3  11  -5 41616.7 503.897  35
   5  11  -5 47474.2 500.924  35
   2  12  -5 164.359 72.5754  35
   4  12  -5 49844.1 445.977  35
  -2   8  -4 40643.2 492.836  35
  -1   9  -4 38100.1 493.299  35
   1   9  -4 59519.5 635.686  35
   3   9  -4 3023.46 159.578  35
  -2  10  -4 5730.90 194.380  35
   0  10  -4 41314.8 527.602  35
   2  10  -4 47625.8 573.550  35
   4  10  -4 11021.7 279.174  35
  -1  11  -4 65.6423 72.5870  35
   1  11  -4 85872.5 722.742  35
   3  11  -4 13896.5 296.697  35
   0  12  -4 7750.11 192.892  35
   2  12  -4 5248.35 160.875  35
  -1   9  -3 75280.8 675.605  35
   3   9  -3 34093.2 460.216  35
  -2  10  -3 52820.8 553.680  35
   0  10  -3 63.9810 115.917  35
   2  10  -3 2473.92 153.497  35
  -1  11  -3-25.4631 81.2802  35
   1  11  -3 93262.0 737.065  35
   0  12  -3 110.289 79.3308  35
  -2  10  -2 28615.8 402.153  35
  -1  11  -2 11.7697 94.6976  35
  -6 -12   4 249.968 87.3584  36
 -10  -8   4 14796.1 289.804  36
  -7 -11   5 2028.49 117.824  36
  -9  -9   5 10828.9 263.192  36
 -10  -8   5 26595.3 387.067  36
 -11  -7   5 128.867 88.5582  36
 -10  -6   5 18973.3 374.869  36
  -7 -11   6 1534.64 98.3839  36
  -8 -10   6 17852.9 312.653  36
  -6 -10   6 12563.7 281.716  36
  -9  -9   6 3341.44 157.929  36
 -10  -8   6 12257.3 268.429  36
 -11  -7   6 18524.5 275.070  36
  -9  -7   6 7163.10 246.553  36
 -10  -6   6 4314.62 201.422  36
 -11  -5   6 1264.74 125.537  36
 -10  -4   6 12220.6 312.324  36
  -9  -3   6 908.622 139.291  36
  -7 -11   7 1321.81 87.3628  36
  -8 -10   7 58.1102 74.8166  36
  -6 -10   7 1555.74 116.673  36
  -9  -9   7 5546.91 183.168  36
  -7  -9   7 4278.85 183.766  36
 -10  -8   7 27203.4 367.790  36
  -8  -8   7 26673.8 437.855  36
 -11  -7   7 2084.08 112.567  36
  -9  -7   7 190.066 96.1720  36
  -7  -7   7 3827.22 185.455  36
 -10  -6   7 55363.0 608.845  36
  -8  -6   7 13652.8 334.812  36
 -11  -5   7 13771.8 276.355  36
  -9  -5   7 845.095 137.675  36
  -7  -5   7 85857.3 774.892  36
 -10  -4   7 116.403 106.106  36
  -8  -4   7 961.908 118.493  36
  -9  -3   7 13499.0 328.788  36
  -8  -2   7 25966.5 424.702  36
  -8 -10   8 789.035 78.6669  36
  -9  -9   8 1373.51 105.968  36
  -7  -9   8 245.474 84.7034  36
 -10  -8   8 2875.55 131.417  36
  -8  -8   8 2465.87 149.271  36
  -6  -8   8 7618.72 234.125  36
 -11  -7   8 4511.20 135.530  36
  -9  -7   8 517.455 101.594  36
  -7  -7   8 18036.9 366.350  36
  -5  -7   8 13149.5 293.483  36
 -10  -6   8 232.701 97.8797  36
  -8  -6   8 2464.15 160.263  36
  -6  -6   8 8390.76 245.144  36
 -11  -5   8 168.146 86.0443  36
  -9  -5   8 14544.5 339.671  36
  -7  -5   8 95974.8 826.270  36
 -10  -4   8 14893.1 331.094  36
  -8  -4   8 3839.81 188.314  36
  -9  -3   8 15624.8 347.314  36
  -7  -3   8 744.490 115.856  36
 -10  -2   8-24.1890 120.705  36
  -8  -2   8 7173.13 238.692  36
  -9  -1   8 7254.08 232.744  36
  -8   0   8 6179.33 202.448  36
  -9  -9   9 953.230 80.3547  36
  -7  -9   9 17004.1 283.103  36
 -10  -8   9 2423.31 105.069  36
  -8  -8   9 250.596 85.0300  36
  -6  -8   9 8576.61 226.653  36
  -9  -7   9 1674.80 127.604  36
  -7  -7   9 20850.4 371.616  36
  -5  -7   9 13740.5 286.131  36
 -10  -6   9 21933.7 351.956  36
  -8  -6   9 6135.36 217.148  36
  -6  -6   9 622.066 98.0471  36
 -11  -5   9 559.554 85.1863  36
  -9  -5   9 2667.73 158.312  36
  -7  -5   9 1164.04 119.757  36
  -5  -5   9 12265.3 277.602  36
 -10  -4   9 69932.0 659.397  36
  -8  -4   9 4529.01 196.920  36
  -6  -4   9 1798.58 126.949  36
 -11  -3   9 16622.0 288.045  36
  -9  -3   9 43973.4 555.035  36
  -7  -3   9 16947.9 341.551  36
 -10  -2   9 310.625 96.6247  36
  -8  -2   9 14.6141 103.545  36
  -9  -1   9 83262.6 729.193  36
  -7  -1   9 11534.8 273.092  36
  -8   0   9 181.548 107.935  36
  -7   1   9 11949.7 270.319  36
  -7  -9  10 246.635 73.2028  36
  -8  -8  10 718.592 81.2046  36
  -6  -8  10 13.7831 87.2396  36
  -9  -7  10 3943.20 151.705  36
  -7  -7  10 433.031 89.0863  36
 -10  -6  10 574.138 81.5357  36
  -8  -6  10 2285.66 143.450  36
  -6  -6  10 12133.3 274.903  36
 -11  -5  10 1014.08 84.4333  36
  -9  -5  10 1560.56 124.905  36
  -7  -5  10 1429.11 121.246  36
  -5  -5  10 380.689 102.257  36
 -10  -4  10 3525.59 156.295  36
  -8  -4  10 4175.51 181.446  36
  -6  -4  10 20100.2 354.224  36
  -4  -4  10 7147.77 208.008  36
 -11  -3  10 816.328 85.3461  36
  -9  -3  10 30872.4 445.297  36
  -7  -3  10 1005.66 107.364  36
  -5  -3  10 3850.72 163.339  36
 -10  -2  10 574.821 88.5352  36
  -8  -2  10 1996.15 132.681  36
  -6  -2  10 34312.5 450.313  36
  -9  -1  10 211.168 89.5252  36
  -7  -1  10 18150.1 338.512  36
  -8   0  10 3367.81 161.021  36
  -6   0  10 123440. 827.470  36
  -9   1  10 254.312 91.0980  36
  -7   1  10 19942.5 336.759  36
  -8   2  10 2416.71 130.242  36
  -6   2  10 41268.1 461.022  36
  -8  -8  11 2830.22 103.363  36
  -9  -7  11 11.4700 57.6313  36
  -7  -7  11 10065.7 214.163  36
 -10  -6  11 4426.93 135.769  36
  -8  -6  11 30452.6 391.164  36
  -6  -6  11 3100.65 133.421  36
 -11  -5  11 15201.2 202.713  36
  -9  -5  11 4282.92 161.400  36
  -7  -5  11 15150.1 297.242  36
  -5  -5  11 52294.3 514.520  36
 -10  -4  11 355.942 78.6031  36
  -8  -4  11 364.636 78.3319  36
  -6  -4  11 7560.15 215.942  36
  -4  -4  11 17299.4 292.412  36
 -11  -3  11 1736.56 96.1240  36
  -9  -3  11 4847.67 176.889  36
  -7  -3  11 411.774 85.2151  36
  -5  -3  11 53287.9 535.276  36
 -10  -2  11 8726.70 213.615  36
  -8  -2  11 8007.55 228.573  36
  -6  -2  11 1528.46 113.663  36
  -4  -2  11 10440.1 236.891  36
  -9  -1  11 17113.5 310.128  36
  -7  -1  11 1872.43 123.098  36
  -5  -1  11 3340.13 145.501  36
  -3  -1  11 97605.9 653.498  36
 -10   0  11-66.1638 73.5338  36
  -8   0  11 26.4232 76.4026  36
  -6   0  11 725.514 86.9398  36
  -4   0  11 60.3301 78.3331  36
  -9   1  11 18800.1 301.172  36
  -7   1  11 2152.65 124.426  36
  -5   1  11 3552.58 144.173  36
  -7  -7  12 984.748 69.9958  36
  -8  -6  12 16658.1 252.882  36
  -6  -6  12 6803.48 167.471  36
  -9  -5  12 5229.66 154.586  36
  -7  -5  12 2294.14 118.337  36
  -5  -5  12 9676.66 202.930  36
 -10  -4  12 4237.99 132.588  36
  -8  -4  12 32078.5 395.161  36
  -6  -4  12 11272.7 238.689  36
 -11  -3  12 3692.43 102.549  36
  -9  -3  12 319.708 72.7789  36
  -7  -3  12 294.097 73.1486  36
  -5  -3  12 39797.3 433.222  36
 -10  -2  12 2275.69 107.176  36
  -8  -2  12 804.086 87.9187  36
  -6  -2  12 62086.6 563.726  36
  -4  -2  12 349.772 75.7249  36
 -11  -1  12 401.947 64.1617  36
  -9  -1  12 279.240 65.5034  36
  -7  -1  12 2210.23 121.497  36
 -10   0  12 5680.25 149.410  36
  -8   0  12 2082.93 117.532  36
  -6   0  12 43791.8 463.816  36
  -7   1  12 2817.89 130.950  36
  -8  -6  13 1809.36 74.9500  36
  -9  -5  13 105.638 45.3629  36
  -7  -5  13 1795.81 89.3812  36
 -10  -4  13 273.253 46.4159  36
  -8  -4  13 7867.80 174.123  36
  -6  -4  13 126.119 56.5685  36
  -9  -3  13 8294.73 173.412  36
  -7  -3  13 3559.36 131.577  36
  -5  -3  13 86.4091 62.5112  36
 -10  -2  13 5609.07 133.399  36
  -8  -2  13 129.236 53.3611  36
  -6  -2  13 1692.88 98.9547  36
  -9  -1  13 33684.9 348.574  36
  -7  -1  13 4597.56 148.806  36
  -8   0  13-52.7744 52.2631  36
  -8  -4  14 800.232 56.7156  36
  -9  -3  14 4447.76 107.597  36
  -7  -3  14 3791.12 114.349  36
  -8  -2  14 188.663 51.6212  36
  -5 -13   1 3889.35 110.640  37
  -5 -13   2 1613.97 82.5643  37
  -2 -12   2 6385.02 199.043  37
  -5 -13   3 1074.91 76.0597  37
  -3 -13   3 409.196 76.7849  37
  -2 -12   3 1284.59 107.991  37
  -1 -11   3 111819. 810.564  37
  -5 -13   4 731.534 64.3165  37
  -3 -13   4 4424.05 131.034  37
  -4 -12   4 48361.1 500.603  37
  -2 -12   4 6432.61 192.577  37
  -1 -11   4 104366. 776.470  37
   0 -10   4 46891.6 519.120  37
  -1  -9   4 65685.1 618.827  37
   1  -9   4 40386.4 466.265  37
  -5 -13   5 115.977 53.7961  37
  -3 -13   5 279.872 61.1856  37
  -6 -12   5 11611.5 221.235  37
  -4 -12   5 50939.9 492.353  37
  -2 -12   5 326.500 70.1721  37
  -3 -11   5 46020.5 529.352  37
  -1 -11   5 60.4316 81.9469  37
  -2 -10   5 75977.0 693.960  37
   0 -10   5 70.4411 102.170  37
  -1  -9   5 19326.0 347.143  37
   1  -9   5 106735. 770.306  37
  -3 -13   6 3641.69 105.684  37
  -6 -12   6 12801.1 214.887  37
  -4 -12   6 1304.46 93.8995  37
  -2 -12   6 134.969 64.2610  37
   0 -12   6 223.701 75.6796  37
  -7 -11   6 1258.45 94.7052  37
  -5 -11   6 11743.8 259.558  37
  -3 -11   6 400.107 83.2151  37
  -1 -11   6 4410.36 163.349  37
  -4 -10   6 1133.03 109.776  37
  -2 -10   6 1067.52 110.304  37
   0 -10   6 19362.4 327.033  37
  -3  -9   6 3550.00 167.316  37
  -1  -9   6 37383.1 466.351  37
   1  -9   6 69231.5 626.762  37
  -2  -8   6 43904.4 505.018  37
   0  -8   6 13224.3 274.105  37
  -6 -12   7 4631.95 120.528  37
  -4 -12   7 197.903 59.2148  37
  -2 -12   7 614.787 69.7429  37
  -7 -11   7 1215.79 84.5641  37
  -5 -11   7 2531.49 124.321  37
  -3 -11   7 782.056 89.8424  37
  -1 -11   7 5473.50 167.532  37
  -6 -10   7 1238.90 104.187  37
  -4 -10   7 171.086 70.0264  37
  -2 -10   7 6672.20 199.449  37
   0 -10   7 19930.0 325.716  37
  -9  -9   7 4406.73 134.078  37
  -5  -9   7 5565.12 193.359  37
  -3  -9   7 54171.2 569.143  37
  -1  -9   7 47865.5 518.817  37
   1  -9   7 219.549 87.3526  37
  -4  -8   7 39300.2 484.512  37
  -2  -8   7 83424.5 692.706  37
   0  -8   7 21250.3 349.071  37
  -3  -7   7 2724.30 139.740  37
  -1  -7   7 46147.2 488.467  37
   1  -7   7 38410.7 470.013  37
  -4 -12   8 1024.04 69.8939  37
  -2 -12   8 114.603 54.5348  37
  -7 -11   8 0.83212 54.0513  37
  -5 -11   8 6611.04 166.757  37
  -3 -11   8 18.7732 54.6009  37
  -1 -11   8 1571.70 95.2220  37
  -8 -10   8 665.617 65.5315  37
  -6 -10   8 8467.11 205.251  37
  -4 -10   8 3931.99 151.212  37
  -2 -10   8 4978.11 166.042  37
  -7  -9   8 207.002 74.8855  37
  -5  -9   8 1035.23 97.5378  37
  -3  -9   8 1143.76 98.7599  37
  -1  -9   8 6123.69 190.071  37
  -8  -8   8 2250.10 115.430  37
  -6  -8   8 6597.60 202.920  37
  -4  -8   8 56479.5 569.708  37
  -2  -8   8 141.773 73.3921  37
   0  -8   8 25139.7 381.874  37
  -7  -7   8 14855.7 288.137  37
  -5  -7   8 16234.7 308.967  37
  -3  -7   8 14523.6 288.031  37
  -1  -7   8 198.183 80.3927  37
  -4  -6   8 47559.0 492.593  37
   0  -6   8 155.114 79.3583  37
  -5 -11   9 1083.97 72.5066  37
  -3 -11   9 3739.62 125.509  37
  -6 -10   9 7331.16 170.606  37
  -4 -10   9 5730.96 164.786  37
  -2 -10   9 2763.50 124.826  37
  -7  -9   9 13706.6 234.533  37
  -5  -9   9 410.024 69.5777  37
  -3  -9   9 148.214 61.1145  37
  -1  -9   9 26150.9 367.438  37
  -6  -8   9 6954.24 194.725  37
  -4  -8   9 242.034 68.8935  37
  -2  -8   9 3140.06 143.810  37
  -5  -7   9 11490.4 251.004  37
  -3  -7   9 16804.9 302.287  37
  -1  -7   9 9367.17 236.264  37
  -4  -6   9 5084.32 171.601  37
  -2  -6   9 23590.1 349.113  37
  -3  -5   9 2386.89 131.601  37
  -1  -5   9 17172.6 299.527  37
  -6 -10  10 4351.14 119.867  37
  -4 -10  10 22610.4 286.579  37
  -7  -9  10 241.528 68.4962  37
  -5  -9  10 3708.27 131.391  37
  -3  -9  10 1456.41 96.8985  37
  -6  -8  10-3.07188 70.9562  37
  -4  -8  10 23703.0 336.380  37
  -2  -8  10 1367.01 103.391  37
  -5  -7  10 20.2963 79.7888  37
  -3  -7  10 1585.66 106.380  37
  -4  -6  10 333.570 83.0861  37
  -2  -6  10 1358.30 104.270  37
  -3  -5  10 1041.32 98.3916  37
  -5  -9  11 144.141 58.6411  37
  -6  -8  11 2237.92 98.7605  37
  -4  -8  11 144.008 61.1076  37
  -5  -7  11 456.524 73.8600  37
  -4  -6  11 906.851 84.1255  37
   8   2 -14 139.344 56.3150  38
   7   3 -14 3299.37 101.237  38
   9   3 -14 3236.75 87.1840  38
   4   4 -14 5593.30 119.776  38
   6   4 -14 2605.13 89.7193  38
   8   4 -14 793.550 58.3346  38
   3   5 -14 2992.57 82.0093  38
   5   5 -14 19.3793 43.9817  38
   7   5 -14 3685.61 98.0305  38
   4   6 -14 3021.48 83.3354  38
   6   6 -14 3361.40 89.6269  38
   9   1 -13 34077.3 335.957  38
   6   2 -13 1537.33 88.1288  38
   8   2 -13 248.623 58.3543  38
  10   2 -13 4286.06 118.667  38
   5   3 -13-15.8534 63.9828  38
   7   3 -13 3743.76 132.102  38
   9   3 -13 8214.07 172.560  38
   2   4 -13 1894.41 87.7956  38
   4   4 -13 4592.47 137.092  38
   6   4 -13-73.6842 54.3803  38
   8   4 -13 8146.54 180.516  38
  10   4 -13 147.225 46.6649  38
   1   5 -13 202.737 47.6951  38
   3   5 -13 678.969 63.4494  38
   5   5 -13 1002.08 79.3522  38
   7   5 -13 1908.21 98.7587  38
   9   5 -13 75.1965 47.4362  38
   0   6 -13 52.1490 40.4729  38
   2   6 -13 637.708 55.9951  38
   4   6 -13 7.56876 45.1880  38
   6   6 -13 749.288 68.8989  38
   8   6 -13 1653.77 82.1599  38
   1   7 -13 739.524 48.9317  38
   3   7 -13 1146.99 68.1977  38
   5   7 -13 1946.76 84.7495  38
   7   7 -13 3477.21 99.0924  38
   4   8 -13 3293.57 88.5594  38
   6   2 -12 55690.7 522.952  38
   3   3 -12 12149.3 235.172  38
   5   3 -12 32435.7 396.006  38
   7   3 -12 342.414 77.9031  38
  11   3 -12 2397.99 96.2305  38
   2   4 -12 1918.52 99.9880  38
   4   4 -12 724.328 78.3523  38
   6   4 -12 10823.1 238.487  38
   8   4 -12 35235.3 414.174  38
  10   4 -12 3358.33 121.377  38
  -1   5 -12 113.562 47.3017  38
   1   5 -12 1209.09 80.3036  38
   3   5 -12 2535.08 115.782  38
   5   5 -12 7687.76 198.797  38
   7   5 -12 2297.45 123.047  38
   9   5 -12 4760.56 148.088  38
   0   6 -12 300.214 52.9671  38
   2   6 -12 203.197 56.6663  38
   4   6 -12 647.338 72.5432  38
   6   6 -12 5717.55 168.204  38
   8   6 -12 15271.0 243.910  38
  -1   7 -12 125.376 36.7655  38
   1   7 -12 2577.92 96.0830  38
   3   7 -12 4518.49 138.520  38
   5   7 -12 188.283 57.9863  38
   7   7 -12 820.994 77.4069  38
   0   8 -12 10728.5 145.530  38
   2   8 -12 2280.70 89.5685  38
   4   8 -12 776.128 67.0725  38
   6   8 -12 625.067 62.2864  38
   3   9 -12 749.418 55.0352  38
   5   9 -12 263.957 43.3062  38
   4   2 -11 6087.75 174.955  38
   1   3 -11 10068.7 213.972  38
   3   3 -11 38994.4 433.603  38
   5   3 -11 44786.7 492.569  38
   0   4 -11 20133.7 291.155  38
   2   4 -11 21438.7 321.083  38
   4   4 -11 12953.5 263.504  38
   6   4 -11 6913.66 211.104  38
  -1   5 -11 1331.07 88.1286  38
   1   5 -11 2028.79 111.724  38
   3   5 -11 164.409 69.0558  38
   5   5 -11 44418.3 493.588  38
   7   5 -11 15710.5 302.321  38
   9   5 -11 3828.27 154.781  38
  11   5 -11 7985.93 148.148  38
  -2   6 -11 1900.63 84.4540  38
   0   6 -11 324.848 63.0202  38
   2   6 -11 2571.30 127.644  38
   4   6 -11 975.848 92.2166  38
   6   6 -11 2920.38 142.118  38
   8   6 -11 27927.9 367.939  38
  10   6 -11 2948.17 107.106  38
  -1   7 -11 1914.14 89.5271  38
   1   7 -11 1607.24 94.0515  38
   3   7 -11 1420.71 99.4772  38
   5   7 -11 434.395 78.2569  38
   7   7 -11 9716.18 213.312  38
   9   7 -11 25.6577 53.5346  38
  -2   8 -11 2209.08 71.4376  38
   0   8 -11 801.362 70.4033  38
   2   8 -11 527.329 70.0045  38
   4   8 -11 148.786 57.4119  38
   6   8 -11 2486.01 113.309  38
   8   8 -11 2473.17 95.8069  38
  -1   9 -11 6556.10 110.913  38
   1   9 -11 29.2759 45.2950  38
   3   9 -11 903.889 71.7321  38
   5   9 -11 160.662 56.5049  38
   7   9 -11 795.912 57.1879  38
   2  10 -11 6646.99 118.998  38
   4  10 -11 499.423 48.1059  38
   1   3 -10 662.493 98.7132  38
   3   3 -10 53029.1 511.315  38
  -2   4 -10 1057.86 86.8496  38
   0   4 -10 436.197 79.8799  38
   2   4 -10 13151.6 261.069  38
   4   4 -10 5887.85 188.132  38
  -3   5 -10 7223.98 159.371  38
  -1   5 -10 6426.63 177.621  38
   1   5 -10 16027.2 289.440  38
   3   5 -10 1019.65 93.6633  38
   5   5 -10 399.406 77.5105  38
  11   5 -10 791.202 76.2616  38
  -2   6 -10 49.3082 54.0718  38
   0   6 -10 3788.14 146.597  38
   2   6 -10 1326.53 103.119  38
   4   6 -10 543.666 81.4513  38
   6   6 -10 11627.0 267.702  38
   8   6 -10 2698.16 138.908  38
  10   6 -10 384.551 67.6490  38
  -3   7 -10 4352.41 116.232  38
  -1   7 -10 4240.92 143.023  38
   1   7 -10 24175.8 347.275  38
   3   7 -10 2027.62 117.761  38
   5   7 -10 51.5009 68.3364  38
   7   7 -10 690.859 88.4521  38
   9   7 -10 3424.48 129.269  38
  -2   8 -10 3829.48 114.974  38
   0   8 -10 995.754 81.9963  38
   2   8 -10 1406.78 100.593  38
   4   8 -10 23642.1 343.695  38
   6   8 -10-41.3559 63.9643  38
   8   8 -10 553.589 71.2520  38
  -1   9 -10 2655.67 96.5431  38
   1   9 -10 583.172 65.8352  38
   3   9 -10 1554.44 96.1342  38
   5   9 -10 3988.52 138.186  38
   7   9 -10 277.271 60.4580  38
   0  10 -10 76.5787 43.6507  38
   2  10 -10 3276.60 106.805  38
   4  10 -10 23669.1 261.206  38
  -1   3  -9 24740.1 331.200  38
  -4   4  -9 1567.65 93.8755  38
  -2   4  -9 746.416 75.9854  38
   0   4  -9 2460.11 118.860  38
  -3   5  -9 19053.0 291.229  38
  -1   5  -9 386.336 72.6962  38
   1   5  -9 15175.7 282.730  38
   3   5  -9 2695.27 125.353  38
  -4   6  -9 829.525 75.2604  38
  -2   6  -9 47059.0 470.523  38
   0   6  -9 8899.75 221.663  38
   2   6  -9 21309.8 344.153  38
   4   6  -9 5162.10 184.940  38
  -3   7  -9 214.806 62.1633  38
  -1   7  -9 1395.44 102.711  38
   1   7  -9 8301.63 218.590  38
   3   7  -9 15802.6 303.256  38
   5   7  -9 11718.8 267.946  38
   7   7  -9 19026.5 332.999  38
   9   7  -9 1461.60 107.061  38
  -4   8  -9 351.684 48.3921  38
  -2   8  -9 15580.5 252.724  38
   0   8  -9 282.210 67.0497  38
   2   8  -9 3148.82 144.688  38
   4   8  -9 222.250 74.3179  38
   6   8  -9 7268.17 203.628  38
   8   8  -9 344.883 70.1330  38
  -3   9  -9 111.567 43.5220  38
  -1   9  -9 2591.10 112.525  38
   1   9  -9 27480.0 352.534  38
   3   9  -9 138.893 64.7910  38
   5   9  -9 942.542 83.7649  38
  -2  10  -9 966.643 59.8897  38
   0  10  -9 110.952 51.4554  38
   2  10  -9 2639.49 111.537  38
   4  10  -9 6432.83 156.793  38
   1  11  -9 1161.16 65.2440  38
  -3   3  -8 1133.58 93.6453  38
  -4   4  -8 13240.1 247.932  38
  -2   4  -8 895.542 86.9387  38
  -5   5  -8 13489.5 226.852  38
  -3   5  -8 24025.3 345.601  38
  -1   5  -8 3136.47 139.543  38
  -4   6  -8 3620.51 139.832  38
  -2   6  -8 293.351 69.8723  38
   0   6  -8 168.528 82.7081  38
   4   6  -8 45426.9 510.104  38
  -3   7  -8 23062.9 331.625  38
  -1   7  -8 67.4810 68.7638  38
   1   7  -8 259.481 79.6838  38
   3   7  -8 13110.1 279.492  38
   5   7  -8 15616.4 313.155  38
   7   7  -8 16442.0 320.847  38
  -4   8  -8 6893.75 158.078  38
  -2   8  -8 2227.02 118.934  38
   0   8  -8 20938.8 335.784  38
   2   8  -8-99.6613 80.6167  38
   4   8  -8 54325.8 553.903  38
   6   8  -8 6997.59 206.765  38
  -3   9  -8 2766.89 106.747  38
  -1   9  -8 650.446 81.4957  38
   1   9  -8 5839.12 178.968  38
   3   9  -8 1167.77 101.911  38
   5   9  -8 1294.55 96.6936  38
  -2  10  -8 2372.55 95.8582  38
   0  10  -8 220.946 68.6658  38
   2  10  -8 5115.24 153.068  38
  -1  11  -8 1078.12 64.1915  38
   1  11  -8 1574.56 82.2234  38
  -4   4  -7 4510.30 159.586  38
  -5   5  -7 1896.06 115.172  38
  -3   5  -7 7920.67 211.725  38
  -4   6  -7 4570.00 162.286  38
  -2   6  -7 2638.21 132.097  38
  -5   7  -7 868.305 82.1883  38
  -3   7  -7 562.047 84.1007  38
  -1   7  -7 29842.3 400.686  38
   1   7  -7 40619.0 467.666  38
   5   7  -7 12684.8 280.357  38
  -4   8  -7 3087.78 126.933  38
  -2   8  -7 71.5898 70.8076  38
   0   8  -7 19374.7 328.125  38
   2   8  -7 69697.0 616.611  38
   4   8  -7 37369.8 457.148  38
  -3   9  -7 13183.3 238.012  38
  -1   9  -7 111.887 64.9937  38
   1   9  -7 42990.6 474.056  38
   3   9  -7 47870.3 498.222  38
  -2  10  -7 279.658 65.1304  38
   0  10  -7 20969.7 303.630  38
   2  10  -7 5476.97 163.204  38
  -1  11  -7 3665.43 113.152  38
  -5   3  -6 21521.6 322.091  38
  -4   4  -6 2590.51 131.519  38
  -5   5  -6 4645.09 169.538  38
  -4   6  -6 5382.80 181.068  38
  -5   7  -6 6013.37 179.522  38
  -3   7  -6 10701.3 245.490  38
  -4   8  -6 5771.34 175.723  38
  -2   8  -6 11269.5 250.357  38
   0   8  -6 10795.2 247.741  38
   2   8  -6 36005.2 431.798  38
  -3   9  -6 343.152 75.1604  38
  -1   9  -6 64682.0 569.158  38
   1   9  -6 33704.9 419.080  38
  -4  10  -6 19677.2 246.866  38
  -2  10  -6 25715.6 331.474  38
   0  10  -6 18504.1 289.263  38
  -3  11  -6 23674.1 241.664  38
  -6   4  -5 1295.30 105.884  38
  -5   5  -5 13391.1 268.596  38
  -6   6  -5 4085.81 148.820  38
  -4   6  -5 41790.9 473.006  38
  -5   7  -5 104.170 64.7592  38
  -3   7  -5 691.655 88.1803  38
  -4   8  -5 6417.48 189.839  38
  -2   8  -5 16092.2 292.881  38
  -5   9  -5 376.306 67.2501  38
  -3   9  -5 21.1931 69.3578  38
  -1   9  -5 86759.9 651.910  38
  -4  10  -5 19767.3 269.327  38
  -2  10  -5 43807.2 437.041  38
  -6   4  -4 2966.87 138.441  38
  -5   5  -4 61250.4 558.354  38
  -6   6  -4 144.650 61.2777  38
  -5   7  -4 501.045 78.1657  38
  -4   8  -4 15621.5 289.233  38
  -2   8  -4 37476.7 422.039  38
  -5   9  -4 21833.4 307.336  38
  -3   9  -4 112.606 80.0904  38
  -4  10  -4 18170.8 269.469  38
  -6   4  -3 356.655 72.8869  38
  -6   6  -3 21232.6 335.657  38
  -5   7  -3 1999.94 112.310  38
  -4   8  -3 111152. 736.046  38
  -5   9  -3 959.711 76.5609  38
  -3   9  -3 43.7376 91.4232  38
  -6   6  -2 27494.8 373.701  38
  -5   7  -2 11276.3 237.209  38
  -4   8  -2 7492.00 184.460  38
  -2 -14  -2 8513.75 157.893  39
  -2 -14  -1 188.992 54.4667  39
  -6 -12  -1 231.984 69.0657  39
  -2 -14   0 5828.69 141.420  39
  -5 -13   0 196.918 57.8336  39
  -6 -12   0 8931.56 185.551  39
  -2 -14   1 6485.72 147.695  39
  -5 -13   1 5074.58 144.722  39
  -3 -13   1 11967.2 248.406  39
  -1 -13   1 1608.53 102.715  39
  -6 -12   1 1001.12 88.3680  39
  -2 -14   2 1135.19 76.7772  39
  -5 -13   2 2336.61 111.787  39
  -3 -13   2 3841.28 151.658  39
  -1 -13   2 4237.31 146.234  39
  -6 -12   2 1003.82 93.1913  39
  -7 -11   2 23017.1 315.139  39
  -5 -13   3 1184.76 92.1924  39
  -3 -13   3 437.291 78.8609  39
  -1 -13   3 2654.25 118.242  39
  -6 -12   3 245.449 71.7420  39
  -4 -12   3 5716.73 196.028  39
  -2 -12   3 1406.94 112.708  39
  -7 -11   3 399.347 84.8646  39
  -5 -11   3 18.3575 81.3378  39
  -1 -11   3 96054.7 750.784  39
  -7  -9   3 68604.0 654.320  39
  -5 -13   4 819.431 79.8784  39
  -3 -13   4 5153.25 158.810  39
  -6 -12   4 184.927 73.3781  39
  -4 -12   4 49796.7 519.509  39
  -2 -12   4 6140.54 191.570  39
  -7 -11   4 2011.65 118.622  39
  -5 -11   4 1036.51 108.360  39
  -3 -11   4 14829.4 311.483  39
  -1 -11   4 87880.0 697.494  39
  -6 -10   4 33246.6 464.742  39
  -4 -10   4 13903.6 314.094  39
  -2 -10   4 45516.8 529.701  39
  -7  -9   4 30581.8 446.571  39
  -5  -9   4 26576.5 429.812  39
  -1  -9   4 58792.6 564.644  39
  -6  -8   4 10805.1 276.781  39
  -3 -13   5 257.426 63.2925  39
  -6 -12   5 14064.6 250.918  39
  -4 -12   5 49886.4 510.098  39
  -2 -12   5 219.094 72.4303  39
  -7 -11   5 794.529 90.0621  39
  -5 -11   5 49886.6 546.422  39
  -3 -11   5 42329.8 504.409  39
  -1 -11   5 321.500 87.8423  39
  -6 -10   5 3834.15 176.526  39
  -4 -10   5 32178.4 460.097  39
  -2 -10   5 66034.3 627.541  39
  -7  -9   5 1540.18 133.196  39
  -5  -9   5 2441.77 145.338  39
  -3  -9   5 58288.2 594.239  39
  -1  -9   5 13418.6 274.624  39
  -6  -8   5 4895.21 198.394  39
  -4  -8   5 7509.60 222.625  39
  -4 -12   6 1637.34 115.719  39
  -5 -11   6 9085.94 239.580  39
  -3 -11   6 528.972 91.4886  39
  -1 -11   6 4395.84 161.297  39
  -6 -10   6 10984.5 273.446  39
  -4 -10   6 877.331 106.622  39
  -2 -10   6 929.963 103.116  39
  -7  -9   6 9927.27 263.032  39
  -5  -9   6 22183.7 388.156  39
  -3  -9   6 2926.59 151.448  39
  -1  -9   6 33030.9 434.687  39
  -6  -8   6 37853.6 506.259  39
  -4  -8   6 792.015 95.7479  39
  -2  -8   6 35917.3 445.921  39
  -7  -7   6 103740. 829.234  39
  -5  -7   6 19289.7 343.855  39
  -5 -11   7 2491.32 137.622  39
  -6 -10   7 1417.43 120.443  39
  -4 -10   7 64.3003 75.6968  39
  -2 -10   7 5863.12 199.484  39
  -7  -9   7 4202.32 179.028  39
  -5  -9   7 5668.14 209.265  39
  -3  -9   7 43780.8 526.169  39
  -6  -8   7 1792.56 134.817  39
  -4  -8   7 33931.1 468.161  39
  -2  -8   7 74302.1 662.823  39
  -7  -7   7 3515.90 176.243  39
  -5  -7   7 11074.3 272.675  39
  -3  -7   7 2271.25 126.704  39
  -6  -6   7 29274.2 434.633  39
  -5  -9   8 1015.37 110.838  39
  -4  -8   8 50649.3 579.550  39
  -5  -7   8 14289.1 318.835  39
  -3  -7   8 13730.8 300.917  39
  -4  -6   8 41055.6 503.570  39
   8   2   0 3985.65 154.465  40
   8   0   1 1.19979 132.050  40
   9   1   1 39922.3 437.520  40
   8   2   1 23558.5 343.863  40
   9  -1   2 31709.6 393.971  40
   8   0   2 40394.9 461.156  40
   9   1   2 27783.4 370.763  40
   8   2   2 6010.78 193.989  40
   7   3   2 4241.98 167.723  40
   7  -3   3 5.25411 122.176  40
   8  -2   3 3243.33 151.666  40
   7  -1   3 15645.0 298.570  40
   9  -1   3 87.1625 87.3615  40
   8   0   3 182.315 95.9831  40
   7   1   3 15765.1 295.982  40
   9   1   3 164.414 81.9862  40
   8   2   3 2851.87 147.845  40
   7   3   3 110.066 86.6958  40
   6   4   3 677.483 91.0611  40
   2 -10   4 7798.96 213.141  40
   3  -9   4 243.778 80.3832  40
   5  -7   4 63.4147 149.331  40
   6  -6   4 65.7501 79.5194  40
   5  -5   4 75795.2 637.685  40
   7  -5   4 4363.98 167.384  40
   6  -4   4 4058.08 172.490  40
   8  -4   4 400.238 88.7176  40
   7  -3   4 259.967 99.3244  40
   9  -3   4 253.767 76.7762  40
   6  -2   4 4879.12 184.195  40
   8  -2   4 716.209 104.166  40
   7  -1   4 9233.21 237.481  40
   9  -1   4-67.9969 74.0112  40
   8   0   4 9092.29 234.324  40
   7   1   4 9012.70 233.752  40
   9   1   4 30.4936 77.6610  40
   6   2   4 9247.25 227.334  40
   8   2   4 517.669 100.786  40
   7   3   4 67.6747 83.1353  40
   6   4   4 4015.03 163.347  40
   5   5   4 96892.7 659.404  40
  -1 -13   5 7938.25 162.109  40
   2 -12   5 7717.89 161.951  40
   3 -11   5 21537.2 282.667  40
   2 -10   5 51725.6 521.804  40
   4 -10   5 23706.7 304.557  40
   3  -9   5 355.724 82.6100  40
   2  -8   5 18937.8 327.067  40
   5  -7   5 143.498 98.7771  40
   4  -6   5 49494.8 527.785  40
   6  -6   5 6895.07 200.289  40
   5  -5   5 17199.6 315.522  40
   7  -5   5 12759.1 249.566  40
   6  -4   5 1844.28 132.662  40
   8  -4   5 23735.3 305.636  40
   7  -3   5 300.071 94.3263  40
   9  -3   5 8504.32 158.353  40
   6  -2   5 138.036 99.4413  40
   8  -2   5 14513.3 265.190  40
   7  -1   5 8312.74 228.420  40
   9  -1   5-61.7210 69.3824  40
   6   0   5 170.056 90.0793  40
   8   0   5 22.1230 80.4138  40
   7   1   5 8557.20 228.575  40
   9   1   5-59.0162 69.8472  40
   6   2   5 817.554 101.096  40
   8   2   5 13579.8 253.518  40
   7   3   5 202.528 88.4234  40
   6   4   5 2435.42 135.267  40
   5   5   5 19843.8 308.831  40
  -1 -13   6 1497.41 80.0789  40
   0 -12   6 120.674 65.3453  40
   2 -12   6 12380.9 178.842  40
   1 -11   6 2328.95 124.093  40
   3 -11   6 29257.1 296.122  40
   2 -10   6 28301.4 373.913  40
   4 -10   6 23280.1 277.184  40
   3  -9   6 379.662 94.0511  40
   2  -8   6 12086.4 266.398  40
   6  -8   6 1392.16 88.2627  40
   5  -7   6 7474.81 203.072  40
   4  -6   6 5824.59 199.410  40
   6  -6   6 480.139 85.9007  40
   5  -5   6 5699.34 193.245  40
   7  -5   6 1372.40 104.330  40
   4  -4   6 3176.61 150.748  40
   6  -4   6 194.560 84.9653  40
   8  -4   6 3545.35 122.029  40
   5  -3   6 39363.4 465.328  40
   7  -3   6 18865.9 305.533  40
   6  -2   6 2599.07 146.187  40
   8  -2   6 20504.5 283.365  40
   5  -1   6 494.282 96.8245  40
   7  -1   6 369.038 92.3017  40
   9  -1   6 87.0513 61.7209  40
   6   0   6 27652.3 388.053  40
   8   0   6-88.6671 80.0684  40
   5   1   6 1061.44 102.030  40
   7   1   6 246.189 90.9112  40
   6   2   6 3486.81 155.654  40
   8   2   6 20352.7 277.232  40
   5   3   6 48598.0 492.540  40
   7   3   6 18624.1 293.506  40
   4   4   6 4291.12 154.919  40
   6   4   6-33.5567 82.2537  40
   5   5   6 7063.81 188.331  40
  -3 -13   7 2435.68 84.5086  40
   0 -12   7 3379.54 116.439  40
   1 -11   7 4605.01 143.739  40
   3 -11   7 2145.39 81.7700  40
   0 -10   7 23961.2 347.748  40
   2 -10   7 216.701 65.4780  40
   4 -10   7 6741.57 136.318  40
   1  -9   7 119.480 79.4115  40
   3  -9   7 15818.7 271.396  40
   5  -9   7 7460.77 141.364  40
   2  -8   7 22.8295 81.0375  40
   6  -8   7 493.212 54.6623  40
   1  -7   7 34250.5 427.204  40
   3  -7   7 687.144 97.3383  40
   5  -7   7 1214.96 98.3699  40
   2  -6   7 2454.41 144.234  40
   4  -6   7 5558.79 184.930  40
   6  -6   7 11436.0 212.477  40
   3  -5   7 8575.82 230.112  40
   5  -5   7 2356.80 136.123  40
   7  -5   7 3828.12 124.160  40
   4  -4   7 4549.97 173.585  40
   6  -4   7 14968.3 270.135  40
   8  -4   7 39110.1 279.027  40
   5  -3   7 1148.37 110.707  40
   7  -3   7 126.807 80.9622  40
   4  -2   7 802.017 97.7290  40
   6  -2   7 39311.3 443.292  40
   8  -2   7 24836.3 267.080  40
   5  -1   7 24159.3 358.076  40
   7  -1   7 4568.60 159.322  40
   4   0   7 67.0530 99.8964  40
   6   0   7 45.4246 88.4675  40
   8   0   7-24.9665 62.4052  40
   5   1   7 26147.0 368.667  40
   7   1   7 4542.21 158.123  40
   4   2   7 1006.72 102.218  40
   6   2   7 41624.8 450.325  40
   5   3   7 1424.57 118.188  40
   7   3   7 103.064 66.8054  40
   4   4   7 6620.79 185.529  40
   6   4   7 15248.1 255.578  40
  -2 -12   8 148.104 52.8549  40
   0 -12   8 908.457 66.4783  40
  -1 -11   8 1559.30 97.7156  40
   1 -11   8 998.991 75.9476  40
   0 -10   8 459.577 82.6772  40
   2 -10   8 2687.63 110.047  40
   1  -9   8 813.178 91.1426  40
   3  -9   8 3296.53 127.996  40
   0  -8   8 24564.1 359.931  40
   2  -8   8 2098.38 124.557  40
   4  -8   8 9043.88 190.961  40
   1  -7   8 19.8566 65.7698  40
   3  -7   8 27735.7 370.275  40
   5  -7   8 15439.4 229.146  40
   2  -6   8 219.066 79.2108  40
   4  -6   8 4431.26 160.607  40
   6  -6   8 6285.12 145.773  40
   1  -5   8 3877.92 155.575  40
   3  -5   8 26659.5 375.909  40
   5  -5   8 17218.8 278.588  40
   7  -5   8 188.946 50.9142  40
   2  -4   8 1013.03 104.240  40
   4  -4   8 15692.2 291.477  40
   6  -4   8 34451.0 360.895  40
   3  -3   8 695.465 88.5229  40
   5  -3   8 35668.7 416.550  40
   7  -3   8 10160.0 176.891  40
   4  -2   8 416.460 82.5745  40
   6  -2   8 32461.5 371.770  40
   3  -1   8 6018.40 184.953  40
   5  -1   8 51981.9 502.693  40
   7  -1   8 5099.27 142.164  40
   4   0   8 64363.1 559.403  40
   6   0   8 3317.11 141.593  40
   3   1   8 6705.90 182.050  40
   5   1   8 58067.8 519.778  40
   7   1   8 4983.22 136.642  40
   4   2   8 597.780 96.7702  40
   6   2   8 34577.2 369.590  40
   5   3   8 41414.1 420.388  40
   4   4   8 21126.0 299.045  40
  -3 -11   9 3703.34 120.237  40
  -1 -11   9 1210.59 79.9354  40
   1 -11   9 7946.91 130.892  40
  -2 -10   9 2340.42 114.511  40
   0 -10   9-38.9030 54.9021  40
   2 -10   9 1070.16 70.3764  40
  -1  -9   9 28595.3 360.060  40
   1  -9   9 2670.25 119.488  40
   3  -9   9-61.5139 53.2201  40
   0  -8   9 212.360 72.2638  40
   2  -8   9 18645.8 280.227  40
   4  -8   9 636.418 63.1169  40
  -1  -7   9 9334.05 222.125  40
   1  -7   9 1729.03 115.498  40
   3  -7   9 81.9097 86.3608  40
   5  -7   9 2538.83 88.2422  40
   0  -6   9 9836.65 231.650  40
   2  -6   9 52765.7 509.984  40
   4  -6   9 937.580 87.8291  40
  -1  -5   9 16619.1 283.395  40
   1  -5   9 254.791 83.6203  40
   3  -5   9 22128.5 330.615  40
   5  -5   9 3545.85 119.945  40
   0  -4   9 2165.59 130.541  40
   2  -4   9 1340.98 112.036  40
   4  -4   9 1692.98 113.491  40
   6  -4   9 446.008 64.7801  40
   1  -3   9 27298.2 359.537  40
   3  -3   9 2363.52 133.698  40
   5  -3   9 23832.3 309.822  40
   2  -2   9 3463.66 153.876  40
   4  -2   9 4714.01 160.618  40
   6  -2   9 9908.07 182.791  40
   3  -1   9 92855.0 657.582  40
   5  -1   9 18804.0 283.425  40
   7  -1   9 280.064 52.0574  40
   2   0   9 32.0989 113.078  40
   4   0   9 700.281 96.4758  40
   6   0   9-17.3009 59.7145  40
   3   1   9 103118. 668.283  40
   5   1   9 20301.2 287.496  40
   4   2   9 5694.85 170.314  40
   6   2   9 9739.74 168.404  40
   5   3   9 25871.6 291.254  40
  -3 -11  10 244.035 49.8970  40
  -1 -11  10 5871.75 112.874  40
  -6 -10  10 4057.71 101.736  40
  -4 -10  10 22367.8 262.592  40
  -2 -10  10 3553.31 118.059  40
   0 -10  10 74.4429 46.3538  40
  -3  -9  10 1438.35 94.3249  40
  -1  -9  10 590.549 74.5185  40
   1  -9  10 3237.51 110.022  40
  -2  -8  10 1611.15 103.821  40
   0  -8  10 889.787 90.7791  40
   2  -8  10 4541.70 131.697  40
  -1  -7  10 27331.5 354.735  40
   1  -7  10 5116.65 158.282  40
   3  -7  10 5277.23 137.105  40
  -2  -6  10 1333.79 99.6900  40
   0  -6  10 4058.19 156.396  40
   2  -6  10 0.18587 7.53391  40
   4  -6  10 2256.48 90.5504  40
  -1  -5  10 17379.0 286.410  40
   1  -5  10 7429.48 197.041  40
   3  -5  10 8768.58 194.166  40
   5  -5  10 4530.19 108.945  40
   0  -4  10 402.131 94.6119  40
   2  -4  10 1194.41 100.346  40
   4  -4  10 2506.27 107.633  40
   1  -3  10 5080.48 168.758  40
   3  -3  10 6149.50 172.434  40
   5  -3  10 184.561 58.6674  40
   2  -2  10 7195.79 189.284  40
   4  -2  10 9455.43 199.071  40
   6  -2  10 1351.30 65.6224  40
   3  -1  10 18303.0 282.804  40
   5  -1  10 2176.50 99.0143  40
   4   0  10 20838.1 281.042  40
   6   0  10 1049.34 60.8203  40
   3   1  10 20028.4 281.572  40
   5   1  10 2281.42 96.9244  40
   4   2  10 10728.0 193.221  40
  -2 -10  11 7318.63 127.491  40
  -3  -9  11 743.596 67.2616  40
  -1  -9  11 55.6891 52.7636  40
   1  -9  11 8663.25 128.234  40
  -4  -8  11 168.481 75.0746  40
  -2  -8  11 518.990 69.4169  40
   0  -8  11 1363.76 81.1513  40
   2  -8  11 2911.00 85.5231  40
  -1  -7  11 1588.47 97.6567  40
   1  -7  11 2426.65 105.635  40
   3  -7  11 711.550 55.0654  40
   0  -6  11 360.883 69.6294  40
   2  -6  11 2340.41 101.501  40
  -1  -5  11 2656.60 123.698  40
   1  -5  11 1726.23 103.561  40
   3  -5  11 221.933 53.9295  40
   0  -4  11 23795.7 313.665  40
   2  -4  11 8196.63 181.240  40
   4  -4  11 1584.57 76.3291  40
   1  -3  11 5268.06 159.253  40
   3  -3  11 143.642 59.7816  40
   2  -2  11 12606.3 223.084  40
   4  -2  11 128.978 54.2447  40
   3  -1  11 62.1754 64.9238  40
   5  -1  11 4896.46 98.6818  40
   4   0  11 57.0853 55.4636  40
  -2  -8  12 2483.60 84.9356  40
   0  -8  12 13611.6 157.586  40
  -1  -7  12 2936.80 102.493  40
   1  -7  12 54.4485 44.6024  40
   0  -6  12 262.612 58.8918  40
   2  -6  12 1677.49 67.9901  40
   1  -5  12 94.0382 53.5174  40
   2  -4  12 4415.55 111.485  40
   3  -3  12 34857.3 258.552  40
  10   8  -8 2501.53 114.279  41
  11   7  -7 2222.18 118.844  41
   8   8  -7 26804.2 450.789  41
  10   8  -7 23757.9 348.937  41
   7   9  -7 3840.12 185.282  41
   9   9  -7 4919.88 171.996  41
   6  10  -7 1804.29 129.745  41
   8  10  -7-55.4616 82.3794  41
   7  11  -7 1260.37 87.3357  41
  11   7  -6 15401.6 283.301  41
   6   8  -6 47163.2 627.907  41
  10   8  -6 10814.1 258.373  41
   5   9  -6 29646.1 489.414  41
   7   9  -6 8993.89 282.486  41
   9   9  -6 2945.14 157.379  41
   4  10  -6 1656.78 139.651  41
   6  10  -6 12628.8 315.993  41
   8  10  -6 15746.4 309.053  41
   5  11  -6 11140.9 274.056  41
   7  11  -6 1200.86 109.193  41
   6  12  -6 15060.2 230.772  41
   4   8  -5 10482.2 289.259  41
  10   8  -5 22825.1 375.137  41
   3   9  -5 55509.2 669.241  41
   5   9  -5 3124.06 188.752  41
   7   9  -5 1764.90 160.002  41
   9   9  -5 8396.33 245.886  41
   2  10  -5 87972.3 813.096  41
   4  10  -5 43597.1 610.515  41
   6  10  -5 4052.29 205.081  41
   8  10  -5 17909.8 346.725  41
   3  11  -5 51921.7 609.752  41
   5  11  -5 59146.2 664.155  41
   7  11  -5 749.252 106.799  41
   4  12  -5 61202.4 584.802  41
   6  12  -5 14167.1 259.036  41
  11   7  -4 10744.0 236.343  41
  10   8  -4 11281.3 267.001  41
   1   9  -4 75746.7 764.914  41
   3   9  -4 4038.59 196.871  41
   5   9  -4 29166.4 517.497  41
   7   9  -4 32753.4 540.350  41
   9   9  -4 264.764 88.9386  41
   2  10  -4 60989.6 721.649  41
   4  10  -4 13658.0 360.978  41
   6  10  -4 32684.4 532.518  41
   8  10  -4 5113.61 199.233  41
   1  11  -4 108346. 908.289  41
   3  11  -4 17940.2 394.242  41
   5  11  -4 993.204 127.916  41
   7  11  -4 1549.31 133.000  41
   2  12  -4 6822.68 233.615  41
   4  12  -4 56240.9 606.357  41
   6  12  -4 283.494 83.3630  41
   5  13  -4 959.541 82.0918  41
  11   7  -3 2318.31 116.314  41
   3   9  -3 43234.7 611.496  41
   5   9  -3 12660.8 351.057  41
   7   9  -3 57033.8 708.640  41
   9   9  -3 362.665 102.230  41
   0  10  -3 29.9369 132.819  41
   2  10  -3 3123.29 184.923  41
   4  10  -3 55370.3 719.771  41
   6  10  -3 2559.18 179.370  41
   8  10  -3 1783.02 133.390  41
   1  11  -3 112504. 959.699  41
   3  11  -3 16945.3 401.492  41
   5  11  -3 19.1796 100.726  41
   7  11  -3 1593.20 130.682  41
   2  12  -3 1467.30 136.404  41
   4  12  -3 6329.15 226.350  41
   6  12  -3 321.033 84.3780  41
   5  13  -3 1370.99 98.2904  41
  10   8  -2 3987.54 150.368  41
   3   9  -2 266.146 130.539  41
   5   9  -2 1883.17 158.410  41
   7   9  -2 3754.04 195.641  41
   9   9  -2 230.744 81.4108  41
   0  10  -2 17891.7 394.153  41
   2  10  -2 6722.00 268.160  41
   4  10  -2 41335.6 623.945  41
   6  10  -2 18379.9 405.057  41
   8  10  -2 5699.27 200.422  41
   1  11  -2 14169.9 361.373  41
   3  11  -2 2862.61 189.873  41
   5  11  -2 1648.65 154.239  41
   7  11  -2 18008.1 339.673  41
   2  12  -2 6481.31 239.257  41
   4  12  -2 273.990 92.9838  41
   6  12  -2 877.971 100.468  41
   3  13  -2 4930.65 184.245  41
   5  13  -2 2283.91 116.155  41
  10   8  -1 920.361 78.1149  41
   3   9  -1 18456.2 402.780  41
   5   9  -1 33808.0 552.845  41
   7   9  -1 3001.71 172.293  41
   9   9  -1 2531.27 124.444  41
   0  10  -1 20535.8 430.761  41
   2  10  -1 2117.85 164.436  41
   4  10  -1 121.728 112.909  41
   6  10  -1 762.935 119.553  41
   8  10  -1 433.691 86.5736  41
   1  11  -1 13191.6 351.101  41
   3  11  -1 16028.1 393.642  41
   5  11  -1 2462.52 165.667  41
   7  11  -1 4544.13 173.687  41
   2  12  -1 345.414 94.9568  41
   4  12  -1 818.764 116.106  41
   6  12  -1 662.668 88.3499  41
   3  13  -1 11327.8 267.257  41
   5  13  -1 4351.31 141.882  41
   8   8   0 3776.11 173.618  41
   3   9   0 164.744 135.477  41
   5   9   0 12757.5 337.123  41
   7   9   0 1668.43 133.019  41
   0  10   0 1276.99 130.153  41
   2  10   0 11684.2 341.879  41
   4  10   0 364.041 109.689  41
   6  10   0 2597.21 161.485  41
   8  10   0 307.392 76.5881  41
   1  11   0 15025.1 374.138  41
   3  11   0 30239.7 526.555  41
   5  11   0 668.660 104.621  41
   7  11   0 17655.0 281.683  41
   2  12   0 1173.97 130.840  41
   4  12   0 24599.9 407.206  41
   6  12   0 6533.18 168.461  41
   3   9   1 4277.44 203.621  41
   5   9   1 10522.1 298.065  41
   7   9   1 12549.8 280.566  41
   0  10   1 20588.2 429.496  41
   2  10   1 1792.99 150.149  41
   4  10   1 11478.0 320.139  41
   6  10   1 7113.37 228.440  41
   1  11   1 17893.0 399.677  41
   3  11   1 9277.64 285.584  41
   5  11   1 361.080 93.3547  41
   2  12   1 28338.4 461.368  41
   4  12   1 1780.47 120.611  41
   4   8   2 44752.6 573.540  41
   3   9   2 2721.83 159.354  41
   5   9   2 16358.8 346.898  41
   0  10   2 17260.4 387.649  41
   2  10   2 39128.0 584.491  41
   4  10   2 7262.70 246.460  41
   1  11   2 80.2305 103.998  41
   3  11   2 5807.29 218.532  41
   5  11   2 1443.12 98.2948  41
   2  12   2 5478.06 205.455  41
   4  12   2 2931.33 129.575  41
   1   9   3 95190.1 860.765  41
   0  10   3 172.999 127.367  41
   2  10   3 71101.5 734.604  41
   1  11   3 13.3763 110.401  41
;
_shelx_hkl_checksum     95077
_shelx_res_file
;
    shelx.res created by SHELXL-2014/7
TITL rodolfo_big in C 2/c
CELL  1.54180  10.6332  11.6961  12.7934   90.000  111.930   90.000
ZERR     4.00   0.0005   0.0004   0.0006    0.000    0.006    0.000
LATT   7
SYMM  - X,   Y, 1/2 - Z
SFAC  O    N    C    H
UNIT  28   8    64   48
MERG   2
OMIT    -3.00 180.00
FMAP   2
PLAN   2
ACTA   140.00
BOND   $H
CONF
L.S.   4
EQIV $1  -x-1/2,+y-1/2,-z+1/2
HTAB  C3 O1_$1
TEMP  -150.00
WGHT    0.093300    1.521600
FVAR       6.39255
O1    1   -0.220525    0.304719    0.210922    11.00000    0.03558    0.02246 =
         0.03566    0.00413    0.00946    0.00271
O2    1   -0.153517    0.139463    0.175425    11.00000    0.03822    0.03218 =
         0.03360   -0.00552    0.01299    0.00248
O3    1    0.033273    0.371242    0.656867    11.00000    0.02878    0.02528 =
         0.03153   -0.00097    0.00505   -0.00838
O4    1    0.000000    0.216837    0.750000    10.50000    0.02882    0.02219 =
         0.02790    0.00000    0.00822    0.00000
N1    2   -0.174617    0.208600    0.239281    11.00000    0.01880    0.02334 =
         0.02987   -0.00117    0.00673   -0.00143
C1    3   -0.081257    0.244565    0.445182    11.00000    0.01262    0.01936 =
         0.03072   -0.00092    0.00622    0.00060
C2    3   -0.148951    0.171073    0.355135    11.00000    0.01497    0.02073 =
         0.02930    0.00023    0.00608    0.00119
C3    3   -0.197302    0.063818    0.365404    11.00000    0.01704    0.02182 =
         0.03273   -0.00259    0.00382   -0.00067
AFIX  43
H3    4   -0.239276    0.017232    0.300870    11.00000   -1.20000
AFIX   0
C4    3   -0.183561    0.025609    0.470938    11.00000    0.02165    0.01991 =
         0.03618    0.00124    0.00516   -0.00459
AFIX  43
H4    4   -0.215013   -0.048230    0.480385    11.00000   -1.20000
AFIX   0
C5    3   -0.123065    0.096467    0.563512    11.00000    0.01784    0.02468 =
         0.03014    0.00225    0.00543   -0.00170
AFIX  43
H5    4   -0.116380    0.071598    0.636090    11.00000   -1.20000
AFIX   0
C6    3   -0.072078    0.203387    0.551542    11.00000    0.01209    0.02021 =
         0.03098   -0.00081    0.00538    0.00022
C7    3   -0.017649    0.354374    0.428910    11.00000    0.02921    0.02533 =
         0.03123   -0.00303    0.01183   -0.00935
AFIX 137
H7A   4   -0.009227    0.353612    0.355201    11.00000   -1.50000
H7B   4    0.072447    0.362266    0.488348    11.00000   -1.50000
H7C   4   -0.074661    0.418899    0.432561    11.00000   -1.50000
AFIX   0
C8    3   -0.008955    0.276841    0.653337    11.00000    0.01465    0.02467 =
         0.02723    0.00176    0.00470    0.00023
HKLF 4
REM  rodolfo_big in C 2/c
REM R1 =  0.0592 for    1384 Fo > 4sig(Fo)  and  0.0616 for all    1466 data
REM    115 parameters refined using      0 restraints
END
WGHT      0.0933      1.5220
REM Highest difference peak  0.404,  deepest hole -0.329,  1-sigma level  0.075
Q1    1  -0.0410  0.2198  0.5102  11.00000  0.05    0.40
Q2    1   0.0554  0.3729  0.7241  11.00000  0.05    0.37
;
_shelx_res_checksum     4904
data_global
_journal_date_recd_electronic     2015-05-21
_journal_date_accepted     2015-06-01
_journal_name_full     'Acta Crystallographica, Section E'
_journal_year     2015
_journal_volume     71
_journal_issue      7
_journal_page_first     o451
_journal_page_last     o451
_journal_paper_category     HO
_journal_paper_doi     10.1107/S2056989015010531
_journal_coeditor_code     LH5768
_publ_contact_author_name     'Dr. Rodolfo Moreno-Fuquen'
_publ_contact_author_address
;
     Departamento de Qu\'imica. Facultad de Ciencias, Universidad
     del Valle, Apartado 25360, Santiago de Cali,
     Colombia.
;
_publ_contact_author_email     'rodimo26@yahoo.es'
_publ_contact_author_fax     '57 23 392440'
_publ_contact_author_phone     '57 23 393248'
_publ_section_title
;
Crystal structure of 2-methyl-3-nitrobenzoic anhydride
;
loop_
    _publ_author_name
    _publ_author_address
    'Moreno-Fuquen, Rodolfo'
;    Departamento de Qu\'imica - Facultad de Ciencias Naturales y Exactas,
     Universidad del Valle
     Apartado 25360, Santiago de Cali,
     Colombia
;
    'Azc\'arate, Alexis'
;    Departamento de Qu\'imica - Facultad de Ciencias Naturales y Exactas,
     Universidad del Valle
     Apartado 25360, Santiago de Cali,
     Colombia
;
    'Kennedy, Alan R.'
;    WestCHEM, Department of Pure and Applied Chemistry,
     University of Strathclyde,
     295 Cathedral Street, Glasgow G1 1XL,
     Scotland.
;
_exptl_special_details
;
IR spectra was recorded on a FT---IR SHIMADZU IR-Affinity-1
spectrophotometer. IR (KBr), cm^-1^, 3448 and 3098 (aromatic C-H);
1794 (anhydride, C=O); asymmetric 1530 and symmetric 1358 stretching
(-NO~2~).
;
_iucr_refine_instructions_details
;
    shelx.res created by SHELXL-2014/7
TITL rodolfo_big in C 2/c
CELL  1.54180  10.6332  11.6961  12.7934   90.000  111.930   90.000
ZERR     4.00   0.0005   0.0004   0.0006    0.000    0.006    0.000
LATT   7
SYMM  - X,   Y, 1/2 - Z
SFAC  O    N    C    H
UNIT  28   8    64   48
MERG   2
OMIT    -3.00 180.00
FMAP   2
PLAN   2
ACTA   140.00
BOND   $H
CONF
L.S.   4
TEMP  -150.00
WGHT    0.093300    1.521600
FVAR       6.39255
O1    1   -0.220525    0.304719    0.210922    11.00000    0.03558    0.02246 =
         0.03566    0.00413    0.00946    0.00271
O2    1   -0.153517    0.139463    0.175425    11.00000    0.03822    0.03218 =
         0.03360   -0.00552    0.01299    0.00248
O3    1    0.033273    0.371242    0.656867    11.00000    0.02878    0.02528 =
         0.03153   -0.00097    0.00505   -0.00838
O4    1    0.000000    0.216837    0.750000    10.50000    0.02882    0.02219 =
         0.02790    0.00000    0.00822    0.00000
N1    2   -0.174617    0.208600    0.239281    11.00000    0.01880    0.02334 =
         0.02987   -0.00117    0.00673   -0.00143
C1    3   -0.081257    0.244565    0.445182    11.00000    0.01262    0.01936 =
         0.03072   -0.00092    0.00622    0.00060
C2    3   -0.148951    0.171073    0.355135    11.00000    0.01497    0.02073 =
         0.02930    0.00023    0.00608    0.00119
C3    3   -0.197302    0.063818    0.365404    11.00000    0.01704    0.02182 =
         0.03273   -0.00259    0.00382   -0.00067
AFIX  43
H3    4   -0.239276    0.017232    0.300870    11.00000   -1.20000
AFIX   0
C4    3   -0.183561    0.025609    0.470938    11.00000    0.02165    0.01991 =
         0.03618    0.00124    0.00516   -0.00459
AFIX  43
H4    4   -0.215013   -0.048230    0.480385    11.00000   -1.20000
AFIX   0
C5    3   -0.123065    0.096467    0.563512    11.00000    0.01784    0.02468 =
         0.03014    0.00225    0.00543   -0.00170
AFIX  43
H5    4   -0.116380    0.071598    0.636090    11.00000   -1.20000
AFIX   0
C6    3   -0.072078    0.203387    0.551542    11.00000    0.01209    0.02021 =
         0.03098   -0.00081    0.00538    0.00022
C7    3   -0.017649    0.354374    0.428910    11.00000    0.02921    0.02533 =
         0.03123   -0.00303    0.01183   -0.00935
AFIX 137
H7A   4   -0.009227    0.353612    0.355201    11.00000   -1.50000
H7B   4    0.072447    0.362266    0.488348    11.00000   -1.50000
H7C   4   -0.074661    0.418899    0.432561    11.00000   -1.50000
AFIX   0
C8    3   -0.008955    0.276841    0.653337    11.00000    0.01465    0.02467 =
         0.02723    0.00176    0.00470    0.00023
HKLF 4
REM  rodolfo_big in C 2/c
REM R1 =  0.0592 for    1384 Fo > 4sig(Fo)  and  0.0616 for all    1466 data
REM    115 parameters refined using      0 restraints
END
WGHT      0.0933      1.5220
REM Highest difference peak  0.404,  deepest hole -0.329,  1-sigma level  0.075
Q1    1  -0.0410  0.2198  0.5102  11.00000  0.05    0.40
Q2    1   0.0554  0.3729  0.7241  11.00000  0.05    0.37
;
