# Supplementary material for: Crystal structure of 2-methyl-3-nitro­benzoic anhydride
Source: Acta Crystallogr E Crystallogr Commun. 2015 Jun 6;71(Pt 7):o451. doi: 10.1107/S2056989015010531 (PMC4518930; doi:10.1107/S2056989015010531)
Supplement: Supplementary file 2 [file e-71-0o451-Isup2.hkl]

data_I                                                                          
_shelx_title ' rodolfo_big in C 2/c'                                            
_shelx_refln_list_code          4                                               
_shelx_F_calc_maximum      145.10                                               
_exptl_crystal_F_000       712.00                                               
_reflns_d_resolution_high  0.8054                                               
                                                                                
loop_                                                                           
 _space_group_symop_operation_xyz                                               
 'x, y, z'                                                                      
 '-x, y, -z+1/2'                                                                
 'x+1/2, y+1/2, z'                                                              
 '-x+1/2, y+1/2, -z+1/2'                                                        
 '-x, -y, -z'                                                                   
 'x, -y, z-1/2'                                                                 
 '-x+1/2, -y+1/2, -z'                                                           
 'x+1/2, -y+1/2, z-1/2'                                                         
                                                                                
_cell_length_a    10.6332                                                       
_cell_length_b    11.6961                                                       
_cell_length_c    12.7934                                                       
_cell_angle_alpha  90.000                                                       
_cell_angle_beta  111.930                                                       
_cell_angle_gamma  90.000                                                       
                                                                                
_shelx_F_squared_multiplier     1.000                                           
                                                                                
loop_                                                                           
 _refln_index_h                                                                 
 _refln_index_k                                                                 
 _refln_index_l                                                                 
 _refln_F_squared_calc                                                          
 _refln_F_squared_meas                                                          
 _refln_F_squared_sigma                                                         
 _refln_observed_status                                                         
   2   0   0       1396.54       1460.48         7.42 o                         
   4   0   0        708.08        684.13        23.64 o                         
   6   0   0       5900.35       4439.12       314.74 o                         
   8   0   0         64.31         56.71         3.40 o                         
  10   0   0        174.24        113.29         7.32 o                         
  12   0   0        295.24        243.80         4.95 o                         
   1   1   0        929.42        839.24       139.70 o                         
   5   1   0          3.17          3.49         0.86 o                         
   7   1   0         49.23         36.38         5.36 o                         
   9   1   0        176.57        139.15         3.50 o                         
  11   1   0         90.27         82.27         4.26 o                         
   2   2   0       7906.54       8825.01        17.42 o                         
   4   2   0       1009.22       1027.55       130.31 o                         
   6   2   0         38.79         56.00        19.75 o                         
   8   2   0         87.50         85.74         6.26 o                         
  10   2   0          0.66          2.89         1.77 o                         
  12   2   0        931.96        873.45        11.07 o                         
   1   3   0        209.80        170.90        50.46 o                         
   3   3   0       7179.03       7811.37       190.45 o                         
   5   3   0       4664.29       4884.59       390.86 o                         
   7   3   0        958.25        929.23        95.73 o                         
   9   3   0        952.06        969.56        88.07 o                         
  11   3   0          5.94          9.81         3.46 o                         
   0   4   0        507.24        685.14        35.20 o                         
   2   4   0       1028.41       1058.21       115.91 o                         
   4   4   0        522.61        626.78        43.34 o                         
   6   4   0        540.01        544.39        76.97 o                         
   8   4   0        633.76        695.63        34.66 o                         
  10   4   0        733.87        752.23        33.52 o                         
   1   5   0       2441.40       2878.13       212.01 o                         
   3   5   0        443.55        519.74       108.90 o                         
   5   5   0         14.54         70.27        48.11 o                         
   7   5   0          0.24          1.15         1.13 o                         
   9   5   0       1669.96       1765.82        94.23 o                         
  11   5   0        254.26        234.96         9.98 o                         
   0   6   0        296.24        274.16        12.70 o                         
   2   6   0        747.42        783.47        55.20 o                         
   4   6   0         20.50         33.21         2.48 o                         
   6   6   0        615.56        486.86       182.86 o                         
   8   6   0          2.29          5.43         1.17 o                         
  10   6   0        565.67        625.52        16.41 o                         
   1   7   0       2834.14       3701.00        68.69 o                         
   3   7   0       1276.85       1049.74       188.64 o                         
   5   7   0         48.86         53.53         3.44 o                         
   7   7   0        223.34        251.71        16.50 o                         
   9   7   0         37.23         36.96         1.67 o                         
   0   8   0          4.26          1.38         2.04 o                         
   2   8   0       3479.87       4036.24       160.22 o                         
   4   8   0          0.19         20.39         9.41 o                         
   6   8   0         36.59         35.96         2.77 o                         
   8   8   0        104.46        113.29         3.85 o                         
  10   8   0         30.40         28.74         2.24 o                         
   1   9   0          0.33          7.33         2.11 o                         
   3   9   0          1.02         -0.68         4.18 o                         
   5   9   0        280.15        346.19        16.66 o                         
   7   9   0         40.88         47.54         1.97 o                         
   9   9   0         10.38         12.96         2.22 o                         
   0  10   0         35.60         32.20         2.34 o                         
   2  10   0        257.25        311.87        22.22 o                         
   4  10   0          0.88          8.91         2.68 o                         
   6  10   0         68.28         65.41         2.44 o                         
   8  10   0         14.47         11.64         1.70 o                         
   1  11   0        364.15        428.94        27.46 o                         
   3  11   0        726.34        746.11        39.29 o                         
   5  11   0         17.37         16.39         1.63 o                         
   7  11   0        367.33        478.95        25.87 o                         
   0  12   0        821.82       1026.31        13.68 o                         
   2  12   0         30.67         32.22         3.56 o                         
   4  12   0        585.36        664.64        24.03 o                         
   6  12   0        161.30        181.19         9.89 o                         
   1  13   0         12.39         15.33         3.71 o                         
   3  13   0        137.95        172.86         5.15 o                         
   5  13   0          0.03          4.67         1.03 o                         
   0  14   0        337.82        333.37         4.23 o                         
   2  14   0        121.41        149.33         6.29 o                         
 -11   1   1          0.01          2.17         1.02 o                         
  -9   1   1         48.13         41.35         2.73 o                         
  -7   1   1        100.28         89.34         8.05 o                         
  -5   1   1         32.79        100.57        42.92 o                         
  -1   1   1       3956.38       4717.27       604.27 o                         
   1   1   1       1874.72       1527.13       333.94 o                         
   3   1   1       9108.41       8889.91       546.87 o                         
   5   1   1        676.19        680.16        10.09 o                         
   7   1   1        504.06        363.08         6.92 o                         
   9   1   1        985.13        864.94        63.25 o                         
  11   1   1        102.13         86.37         2.67 o                         
 -12   2   1         62.60         59.08         5.73 o                         
 -10   2   1        280.60        232.80         6.68 o                         
  -8   2   1         40.45         26.42         1.89 o                         
  -6   2   1       2390.54       2581.81       165.05 o                         
  -4   2   1       1753.41       1732.91       171.30 o                         
  -2   2   1       6567.79       6414.89       679.35 o                         
   2   2   1       3386.02       3971.68        13.08 o                         
   4   2   1        786.62        781.57        39.02 o                         
   6   2   1       2651.15       2658.81       181.09 o                         
   8   2   1        523.95        452.49        47.87 o                         
  10   2   1        221.90        177.86         4.82 o                         
 -11   3   1         88.13         71.12         5.14 o                         
  -9   3   1         15.66         16.61         1.48 o                         
  -7   3   1        435.14        441.88        23.08 o                         
  -5   3   1       3449.45       2852.32       526.99 o                         
  -3   3   1       6710.42       7310.88       366.39 o                         
  -1   3   1        153.34        260.79        29.79 o                         
   1   3   1       1406.45       1491.92       106.31 o                         
   3   3   1        146.14        209.81        18.88 o                         
   5   3   1        161.57        169.53        14.48 o                         
   7   3   1        287.28        329.01        16.28 o                         
   9   3   1        188.15        196.65        19.43 o                         
  11   3   1        929.47        788.61        51.28 o                         
 -12   4   1       1065.17        958.05       128.74 o                         
 -10   4   1         66.08         67.46         3.87 o                         
  -8   4   1        153.62        185.45        11.62 o                         
  -6   4   1       1013.00        767.35       229.56 o                         
  -4   4   1      10703.60      12339.26       310.84 o                         
  -2   4   1        695.87        764.83        65.38 o                         
   0   4   1         13.34         42.45         3.83 o                         
   2   4   1        160.05        174.45        16.11 o                         
   4   4   1        811.18        821.07        69.66 o                         
   6   4   1        786.78        918.00        34.27 o                         
   8   4   1          1.52          3.99         1.14 o                         
  10   4   1        833.22        837.61        33.88 o                         
 -11   5   1         14.39          7.41         2.07 o                         
  -9   5   1        220.27        238.06        12.09 o                         
  -7   5   1       2560.01       3027.48       190.51 o                         
  -5   5   1        134.52        147.76        33.13 o                         
  -3   5   1        172.51        222.44        38.16 o                         
  -1   5   1       5617.21       6870.97       294.67 o                         
   1   5   1        635.06        768.11        45.29 o                         
   3   5   1        791.01        868.53       145.66 o                         
   5   5   1          2.31          0.60         3.51 o                         
   7   5   1        822.41        781.96        40.78 o                         
   9   5   1        815.68        869.71        36.66 o                         
  11   5   1         10.43          5.44         1.29 o                         
 -10   6   1       1035.23       1068.24        29.85 o                         
  -8   6   1          0.30          4.25         2.26 o                         
  -6   6   1          4.74          7.46         1.46 o                         
  -4   6   1          2.35          8.25         1.78 o                         
  -2   6   1       2208.05       2706.98       187.59 o                         
   0   6   1       1071.41       1131.72        46.74 o                         
   2   6   1        318.43        349.94        39.11 o                         
   4   6   1       1264.81       1250.54       266.03 o                         
   6   6   1        824.62        865.36        45.34 o                         
   8   6   1        272.20        289.31        10.86 o                         
  10   6   1         48.41         50.97         1.51 o                         
  -9   7   1         59.44         62.35         2.95 o                         
  -7   7   1        271.42        272.63         9.82 o                         
  -5   7   1       1473.81       2340.13        20.98 o                         
  -3   7   1          6.32          7.73         1.50 o                         
  -1   7   1        580.03        757.69        21.01 o                         
   1   7   1       1487.75       1815.72        75.13 o                         
   3   7   1        696.13        758.74        76.73 o                         
   5   7   1        439.49        492.82         8.92 o                         
   7   7   1       1191.45       1313.79        74.67 o                         
   9   7   1         49.61         46.72         2.04 o                         
 -10   8   1         27.83         31.62         9.43 o                         
  -8   8   1          6.29         15.31         5.91 o                         
  -6   8   1        282.16        317.73        17.50 o                         
  -4   8   1         68.71         79.54         6.96 o                         
  -2   8   1         18.98         21.62         1.99 o                         
   0   8   1        513.40        541.96        16.55 o                         
   2   8   1        400.49        472.08        31.82 o                         
   4   8   1       1097.48       1151.39       226.20 o                         
   6   8   1          2.30          5.50         1.93 o                         
   8   8   1        208.24        220.99         4.59 o                         
  -9   9   1         66.12         75.01         7.60 o                         
  -7   9   1         86.36         83.16         4.12 o                         
  -5   9   1        790.00        873.19        51.78 o                         
  -3   9   1        400.32        420.28        12.36 o                         
  -1   9   1         21.27         15.63         1.72 o                         
   1   9   1          2.49          0.94         1.65 o                         
   3   9   1        108.19        114.13         8.20 o                         
   5   9   1        279.18        306.36        45.39 o                         
   7   9   1        370.84        379.85        19.23 o                         
   9   9   1        112.07        139.79        12.88 o                         
  -8  10   1         12.21         11.90         1.24 o                         
  -6  10   1         14.02         16.32         2.25 o                         
  -4  10   1          0.93          5.44         1.91 o                         
  -2  10   1         59.12         56.52         4.03 o                         
   0  10   1        477.80        539.88        33.51 o                         
   2  10   1         27.74         43.88         3.67 o                         
   4  10   1        258.77        280.88         7.83 o                         
   6  10   1        192.15        187.72         6.23 o                         
   8  10   1         25.66         28.08         1.10 o                         
  -7  11   1        105.28        132.10         8.60 o                         
  -5  11   1         52.47         59.01         2.68 o                         
  -3  11   1        354.25        385.31        14.97 o                         
  -1  11   1        339.86        368.99        21.47 o                         
   1  11   1        447.13        481.64        45.72 o                         
   3  11   1        234.62        239.45        12.82 o                         
   5  11   1          6.31          8.01         1.14 o                         
   7  11   1         65.12         54.92         4.63 o                         
  -6  12   1          9.22         21.13         1.44 o                         
  -4  12   1         12.44         13.71         2.77 o                         
  -2  12   1          9.63          7.86         1.26 o                         
   0  12   1        628.31        751.63         8.13 o                         
   2  12   1        681.65        766.04        76.07 o                         
   4  12   1         33.40         50.54         3.05 o                         
   6  12   1          2.05          2.81         0.59 o                         
  -5  13   1         90.74        109.42         5.30 o                         
  -3  13   1        258.63        300.35        14.29 o                         
  -1  13   1         34.51         41.48         2.43 o                         
   1  13   1        609.09        703.60         9.93 o                         
   3  13   1        991.61       1290.66        12.90 o                         
   5  13   1        272.30        425.75         5.67 o                         
  -2  14   1        153.29        164.84         5.41 o                         
   0  14   1          1.78          1.23         1.13 o                         
   2  14   1          0.02          3.03         0.77 o                         
 -12   0   2        125.84        100.65         7.48 o                         
 -10   0   2         25.20         13.00         4.20 o                         
  -8   0   2         10.07         10.00         2.13 o                         
  -6   0   2        287.79        264.45         5.27 o                         
  -4   0   2       1611.73       1937.32        11.73 o                         
  -2   0   2       6513.61       8414.44        17.62 o                         
   0   0   2       2348.62       2269.21         7.38 o                         
   2   0   2       2545.50       2417.61        23.38 o                         
   4   0   2       4048.10       3659.24       675.71 o                         
   6   0   2       7841.09       6738.36        28.05 o                         
   8   0   2        805.60        842.50       159.58 o                         
  10   0   2         86.62         68.86         3.64 o                         
 -11   1   2          3.90          4.06         1.57 o                         
  -9   1   2        456.25        388.53        12.29 o                         
  -7   1   2        413.50        324.55         4.69 o                         
  -5   1   2         49.34        112.95         6.10 o                         
  -3   1   2       9955.55       6577.71       817.76 o                         
  -1   1   2        888.66        916.20        35.68 o                         
   1   1   2         16.40         15.28         1.83 o                         
   3   1   2       2562.02       2689.14        98.66 o                         
   5   1   2        139.59        142.07         3.30 o                         
   7   1   2        245.15        250.11        70.58 o                         
   9   1   2        694.37        640.02        39.51 o                         
  11   1   2          0.28         -0.71         1.27 o                         
 -12   2   2         51.79         45.87         4.34 o                         
 -10   2   2         61.68         54.28         2.17 o                         
  -8   2   2          6.56         11.29         5.44 o                         
  -6   2   2      11637.51      13157.58       730.12 o                         
  -4   2   2         25.68         18.00         0.70 o                         
  -2   2   2       3973.56       4099.20       125.04 o                         
   0   2   2      11154.21       8920.02      2576.54 o                         
   2   2   2       5107.02       5444.15       170.13 o                         
   4   2   2       2974.12       2926.80        35.19 o                         
   6   2   2        514.07        520.69        57.02 o                         
   8   2   2        132.67        116.89        15.45 o                         
  10   2   2         51.96         41.68         2.88 o                         
 -11   3   2        558.35        495.41        32.99 o                         
  -9   3   2        348.11        334.24        19.43 o                         
  -7   3   2       5288.27       6109.81       846.31 o                         
  -5   3   2       2124.11       2100.52       283.09 o                         
  -3   3   2         43.99         49.56         4.66 o                         
  -1   3   2       3259.43       3164.83       122.00 o                         
   1   3   2          1.12         33.41        15.54 o                         
   3   3   2       4600.24       4705.61       227.71 o                         
   5   3   2        129.12        135.14         5.19 o                         
   7   3   2        104.94         97.45         4.75 o                         
   9   3   2        168.98        163.64        14.45 o                         
  11   3   2         72.53         81.25         4.77 o                         
 -12   4   2          6.35          8.73         1.32 o                         
 -10   4   2        815.24        913.31        18.46 o                         
  -8   4   2       2536.91       2878.81       107.04 o                         
  -6   4   2       3414.47       4006.53       760.58 o                         
  -4   4   2       5119.38       5386.40       533.62 o                         
  -2   4   2        151.45        181.54        56.61 o                         
   0   4   2        141.93        262.71        18.20 o                         
   2   4   2        846.53        721.93        88.55 o                         
   4   4   2         20.87         17.02         2.09 o                         
   6   4   2        517.83        470.02       141.72 o                         
   8   4   2         28.25         29.33         2.82 o                         
  10   4   2         71.22         73.75         5.35 o                         
 -11   5   2         81.56         61.93         3.56 o                         
  -9   5   2        900.17        992.72        18.24 o                         
  -7   5   2       1212.38       1393.11       108.95 o                         
  -5   5   2         23.17         33.17         9.13 o                         
  -3   5   2         25.17         52.28        14.69 o                         
  -1   5   2       1620.22       1833.68        53.59 o                         
   1   5   2       2227.46       2197.61       198.81 o                         
   3   5   2        303.40        267.34        35.88 o                         
   5   5   2         32.18         40.09         2.47 o                         
   7   5   2       1497.13       1320.56       120.26 o                         
   9   5   2        607.25        624.04        29.10 o                         
 -10   6   2        580.32        578.42        31.55 o                         
  -8   6   2        449.77        499.80        12.74 o                         
  -6   6   2         33.59         23.19         3.28 o                         
  -4   6   2       1055.46       1182.44       174.37 o                         
  -2   6   2        481.34        589.42        22.98 o                         
   0   6   2        686.41        840.99        70.59 o                         
   2   6   2        160.82        183.99        14.70 o                         
   4   6   2        315.59        313.90        69.86 o                         
   6   6   2       1146.65        995.39        69.82 o                         
   8   6   2        607.29        704.26        17.58 o                         
  10   6   2         65.13         52.84         4.80 o                         
 -11   7   2         41.57         30.41         3.87 o                         
  -9   7   2        548.31        608.07        10.94 o                         
  -7   7   2        333.18        335.65        13.06 o                         
  -5   7   2         24.85         27.34         2.64 o                         
  -3   7   2         39.23         62.33         4.82 o                         
  -1   7   2       1485.67       1736.42        44.87 o                         
   1   7   2        309.34        356.90        25.13 o                         
   3   7   2         13.01         22.69         3.30 o                         
   5   7   2        937.06        691.08       201.59 o                         
   7   7   2       1001.14       1052.99        91.73 o                         
   9   7   2          0.22         -1.32         1.11 o                         
 -10   8   2        107.47        122.12        24.65 o                         
  -8   8   2         82.72         86.42         3.23 o                         
  -6   8   2        392.52        364.40        20.86 o                         
  -4   8   2       2215.34       1864.26       261.21 o                         
  -2   8   2        645.72        744.69        25.16 o                         
   0   8   2        570.05        564.26        18.83 o                         
   2   8   2        380.30        378.37        25.01 o                         
   4   8   2       1149.90       1046.30       166.61 o                         
   6   8   2        388.97        393.37        39.74 o                         
   8   8   2          0.98          5.39         2.68 o                         
  -9   9   2         10.26          8.54         1.16 o                         
  -7   9   2         85.98        107.94         4.40 o                         
  -5   9   2          3.03         24.40         8.77 o                         
  -3   9   2          0.36          2.12         2.31 o                         
  -1   9   2        176.29        164.75        10.01 o                         
   1   9   2       1105.58       1177.36        48.25 o                         
   3   9   2         65.13         68.37         9.35 o                         
   5   9   2        464.24        465.21        38.37 o                         
   7   9   2         37.48         39.13         2.49 o                         
  -8  10   2        129.11        155.73         6.02 o                         
  -6  10   2        470.07        473.40        16.48 o                         
  -4  10   2       1095.52        960.84        45.05 o                         
  -2  10   2        201.79        163.63        12.51 o                         
   0  10   2        381.48        436.94        21.46 o                         
   2  10   2        939.31        984.59        98.90 o                         
   4  10   2        174.21        177.72         6.03 o                         
   6  10   2         50.94         45.54         5.13 o                         
   8  10   2         33.32         46.88         7.58 o                         
  -7  11   2        414.57        503.98        23.77 o                         
  -5  11   2         26.82         36.04         1.71 o                         
  -3  11   2         57.06         49.59         8.22 o                         
  -1  11   2        385.01        392.29        25.76 o                         
   1  11   2          0.93          0.48         1.41 o                         
   3  11   2        147.98        153.09        11.57 o                         
   5  11   2         36.27         47.80         5.35 o                         
   7  11   2         43.25         46.70         1.30 o                         
  -6  12   2         24.35         22.67         1.05 o                         
  -4  12   2          4.19          8.43         0.85 o                         
  -2  12   2        205.61        173.14        12.54 o                         
   0  12   2        601.25        698.54        11.43 o                         
   2  12   2        148.76        149.85        16.90 o                         
   4  12   2         90.80         83.98         6.13 o                         
   6  12   2        165.92        202.22         2.91 o                         
  -5  13   2         59.88         51.23         4.74 o                         
  -3  13   2        101.22         98.38        11.12 o                         
  -1  13   2         98.38        106.94         3.26 o                         
   1  13   2         84.77         72.66         3.45 o                         
   3  13   2         25.33         39.90         2.59 o                         
  -2  14   2         24.57         26.00         1.29 o                         
   0  14   2        370.94        352.90         4.73 o                         
   2  14   2        143.71        206.15         2.62 o                         
 -11   1   3        282.01        245.12         9.41 o                         
  -9   1   3        261.27        242.87        11.05 o                         
  -7   1   3        159.12        134.18         3.18 o                         
  -5   1   3       1090.61       1067.46       151.09 o                         
  -3   1   3       3104.46       2632.63       509.90 o                         
  -1   1   3       3184.42       2524.54       571.27 o                         
   1   1   3       5041.25       5297.67       298.05 o                         
   3   1   3       7129.84       7004.11       265.26 o                         
   5   1   3        357.28        415.68        22.67 o                         
   7   1   3        357.41        328.52        24.75 o                         
   9   1   3          2.30          3.29         1.03 o                         
  11   1   3          1.91          2.17         1.45 o                         
 -12   2   3          0.04          0.86         1.34 o                         
 -10   2   3        495.43        452.62        11.36 o                         
  -8   2   3         36.84         35.58         2.21 o                         
  -6   2   3       1792.75       1852.54        83.63 o                         
  -4   2   3       2414.79       2490.19        44.55 o                         
  -2   2   3       3035.82       3499.77        35.80 o                         
   0   2   3       1378.40       1380.01        46.10 o                         
   2   2   3        788.51        965.37        39.96 o                         
   4   2   3        296.16        342.23        13.15 o                         
   6   2   3       1238.90       1080.14        91.26 o                         
   8   2   3         77.92         66.77         4.91 o                         
  10   2   3        126.69        112.42         5.73 o                         
 -11   3   3          6.64         10.45         2.20 o                         
  -9   3   3       2583.42       2267.40       155.43 o                         
  -7   3   3       1849.94       1986.85       119.41 o                         
  -5   3   3       4448.73       4284.88       279.26 o                         
  -3   3   3       3207.78       3251.19        57.70 o                         
  -1   3   3         30.87         22.44         0.81 o                         
   1   3   3        628.22        728.82        28.29 o                         
   3   3   3          0.25          4.83         1.36 o                         
   5   3   3        682.36        732.44       113.37 o                         
   7   3   3          0.50          4.89         1.73 o                         
   9   3   3        255.54        225.66        26.66 o                         
 -12   4   3        380.59        350.17        55.88 o                         
 -10   4   3         89.18         97.65         4.19 o                         
  -8   4   3       1730.53       1907.71        55.89 o                         
  -6   4   3        472.86        513.85        24.89 o                         
  -4   4   3         29.26         56.20         4.00 o                         
  -2   4   3          6.54          5.66         1.06 o                         
   0   4   3          0.01         19.37         5.73 o                         
   2   4   3          2.04          1.55         0.76 o                         
   4   4   3        484.09        470.01        55.83 o                         
   6   4   3         16.58         22.35         3.11 o                         
   8   4   3        760.75        675.62        29.93 o                         
  10   4   3        131.16        121.23         6.73 o                         
 -11   5   3        531.04        480.60        51.87 o                         
  -9   5   3        218.10        239.19         6.42 o                         
  -7   5   3          9.11          5.51         1.53 o                         
  -5   5   3         27.99         45.11         1.87 o                         
  -3   5   3        348.24        459.02        26.79 o                         
  -1   5   3        696.01        731.75         8.23 o                         
   1   5   3        260.90        246.56        11.71 o                         
   3   5   3        158.94        176.38        36.50 o                         
   5   5   3        192.71        223.09        32.97 o                         
   7   5   3       1429.09       1252.37        57.03 o                         
   9   5   3        195.44        205.40        15.14 o                         
 -10   6   3        372.20        391.08        21.94 o                         
  -8   6   3        111.04        115.11         5.31 o                         
  -6   6   3        108.60         72.93        16.40 o                         
  -4   6   3        307.78        286.82        33.08 o                         
  -2   6   3         95.24         82.79         2.09 o                         
   0   6   3       1324.14       1452.89        61.69 o                         
   2   6   3         10.79         12.42         1.53 o                         
   4   6   3       4079.94       4572.99       411.46 o                         
   6   6   3        915.72        731.81        66.37 o                         
   8   6   3       1108.68       1189.07       137.20 o                         
 -11   7   3         71.93         64.66         6.46 o                         
  -9   7   3        309.55        294.85         6.43 o                         
  -7   7   3        892.54        813.60        41.37 o                         
  -5   7   3          8.68          3.07         1.86 o                         
  -3   7   3        307.05        275.09        12.58 o                         
  -1   7   3          9.72         16.00         1.23 o                         
   1   7   3         17.55         17.69         1.41 o                         
   3   7   3       1009.43        898.85        82.67 o                         
   5   7   3        124.15         97.53        15.01 o                         
   7   7   3        621.60        677.41        58.08 o                         
   9   7   3         67.09         57.50        10.84 o                         
 -10   8   3         17.42         27.10         2.72 o                         
  -8   8   3        184.75        208.45         6.85 o                         
  -6   8   3         32.23         21.50         1.61 o                         
  -4   8   3        334.71        287.17        11.06 o                         
  -2   8   3        597.99        665.86         9.72 o                         
   0   8   3         99.90        119.58        15.36 o                         
   2   8   3        777.00        790.52        47.05 o                         
   4   8   3       3479.65       3682.28       419.25 o                         
   6   8   3          0.05          4.14         1.59 o                         
   8   8   3        441.48        511.69         7.33 o                         
  -9   9   3         13.58          8.67         1.51 o                         
  -7   9   3       1520.05       1460.86        58.33 o                         
  -5   9   3        225.06        272.12        15.27 o                         
  -3   9   3        891.30        981.86        53.62 o                         
  -1   9   3        296.30        310.09        20.16 o                         
   1   9   3       2175.68       2247.68       140.41 o                         
   3   9   3          1.64          0.73         1.33 o                         
   5   9   3         78.42         68.94        14.49 o                         
   7   9   3         62.29         75.46         5.90 o                         
  -8  10   3         37.15         43.59         1.88 o                         
  -6  10   3          2.08         28.42        16.71 o                         
  -4  10   3       1385.69       1250.00        53.30 o                         
  -2  10   3         69.34         75.23         7.17 o                         
   0  10   3          3.03          1.61         1.20 o                         
   2  10   3       1787.98       1625.32       191.97 o                         
   4  10   3        449.92        491.99         9.57 o                         
   6  10   3          2.44          2.44         1.73 o                         
  -7  11   3          3.97         19.44        10.17 o                         
  -5  11   3          1.17          1.31         0.94 o                         
  -3  11   3        400.13        433.27        23.75 o                         
  -1  11   3       2733.59       2615.94       139.35 o                         
   1  11   3          2.85         -0.79         1.32 o                         
   3  11   3         24.13         32.31         6.91 o                         
   5  11   3          7.45          7.73         2.19 o                         
  -6  12   3          3.38          6.44         1.04 o                         
  -4  12   3        124.36        148.55         8.76 o                         
  -2  12   3         59.19         33.02         1.41 o                         
   0  12   3          0.46          3.06         1.34 o                         
   2  12   3         35.44         33.63         3.85 o                         
   4  12   3         60.29         65.01         4.15 o                         
  -5  13   3         19.85         31.37         2.19 o                         
  -3  13   3         16.53         10.25         0.92 o                         
  -1  13   3         82.48         69.72         2.95 o                         
   1  13   3          2.87          2.31         1.46 o                         
   3  13   3        352.51        418.37         4.06 o                         
  -2  14   3          0.65         -0.04         0.75 o                         
   0  14   3          4.40          3.80         0.75 o                         
 -12   0   4        576.68        530.05        60.48 o                         
 -10   0   4          3.70          8.04         2.42 o                         
  -8   0   4        633.31        485.03         8.10 o                         
  -6   0   4         15.49         13.17         1.72 o                         
  -4   0   4       3769.35       4218.22       248.79 o                         
  -2   0   4        794.76        744.59        34.13 o                         
   0   0   4         87.05        125.76        26.11 o                         
   2   0   4       4979.57       4203.90        16.98 o                         
   4   0   4       1973.34       2051.54        13.37 o                         
   6   0   4        964.10        915.47        11.63 o                         
   8   0   4        181.56        173.15        23.23 o                         
  10   0   4        141.74        122.11         3.65 o                         
 -11   1   4          0.78          1.93         1.23 o                         
  -9   1   4         66.80         76.20         4.17 o                         
  -7   1   4       1321.51       1157.17        20.52 o                         
  -5   1   4          1.28          7.85         2.69 o                         
  -3   1   4       1728.79       1931.40        53.74 o                         
  -1   1   4        536.00        622.63        11.15 o                         
   1   1   4        577.55        594.11        57.11 o                         
   3   1   4       1298.19       1249.41        13.95 o                         
   5   1   4        334.46        349.32        13.28 o                         
   7   1   4        201.42        193.03        15.97 o                         
   9   1   4          2.18          0.35         0.82 o                         
 -12   2   4         29.41         26.75         4.03 o                         
 -10   2   4        601.33        590.04        46.19 o                         
  -8   2   4        794.82        729.52        21.54 o                         
  -6   2   4          0.04         15.40         5.51 o                         
  -4   2   4          9.04         33.74        11.81 o                         
  -2   2   4          2.94          4.63         0.77 o                         
   0   2   4       1442.53       1376.62        38.63 o                         
   2   2   4       1248.30       1110.54        19.06 o                         
   4   2   4        135.94        112.76         4.15 o                         
   6   2   4         99.77        120.43        13.67 o                         
   8   2   4         14.70         13.55         1.24 o                         
  10   2   4         19.71         18.90         1.43 o                         
 -11   3   4         90.36         79.16        11.40 o                         
  -9   3   4        145.27        150.57         5.88 o                         
  -7   3   4        162.80        130.24        10.49 o                         
  -5   3   4         20.64         18.40         5.11 o                         
  -3   3   4       6816.18       7456.07       214.71 o                         
  -1   3   4        139.06        120.74         3.22 o                         
   1   3   4       2860.95       2905.65        42.42 o                         
   3   3   4       1745.11       2038.56        28.09 o                         
   5   3   4        821.27        853.27       128.75 o                         
   7   3   4          4.43          4.84         0.86 o                         
   9   3   4          6.29          5.70         1.13 o                         
 -12   4   4        121.66        106.26         8.27 o                         
 -10   4   4         17.73         12.78         4.37 o                         
  -8   4   4        561.67        599.68        26.03 o                         
  -6   4   4       1648.30       1469.49       179.57 o                         
  -4   4   4        503.59        559.44        30.43 o                         
  -2   4   4        690.23        818.66        17.06 o                         
   0   4   4       7150.64       7537.97       364.41 o                         
   2   4   4        346.39        442.85        18.72 o                         
   4   4   4        164.53        176.01        17.61 o                         
   6   4   4         93.81         94.11         3.45 o                         
   8   4   4          8.96          8.07         1.23 o                         
  10   4   4         42.70         38.86         1.98 o                         
 -11   5   4       1506.81       1433.88        96.63 o                         
  -9   5   4         83.77         93.01         6.74 o                         
  -7   5   4          6.01          0.33         1.74 o                         
  -5   5   4        158.49        140.71         5.97 o                         
  -3   5   4          4.41          8.02         2.68 o                         
  -1   5   4         49.96         43.43         1.54 o                         
   1   5   4       1780.97       1920.05        70.70 o                         
   3   5   4        151.51        137.40         8.68 o                         
   5   5   4       2074.43       2087.37       102.50 o                         
   7   5   4        102.03         91.44         7.41 o                         
   9   5   4          2.76          3.25         1.09 o                         
 -10   6   4       1320.74       1314.88       126.71 o                         
  -8   6   4         10.87         11.95         3.24 o                         
  -6   6   4         45.31         34.16         6.87 o                         
  -4   6   4        233.43        207.28        28.06 o                         
  -2   6   4         68.35         81.31         5.34 o                         
   0   6   4         17.42         17.43         0.86 o                         
   2   6   4        568.53        541.63        30.53 o                         
   4   6   4       1658.70       1447.94       208.24 o                         
   6   6   4          0.19          1.07         0.82 o                         
   8   6   4        163.13        177.55        22.19 o                         
 -11   7   4        262.14        259.83        22.25 o                         
  -9   7   4         24.00         46.18        22.45 o                         
  -7   7   4        471.75        432.12        20.60 o                         
  -5   7   4          5.08          5.35         1.49 o                         
  -3   7   4        114.74        138.07        11.50 o                         
  -1   7   4        607.10        619.44        27.24 o                         
   1   7   4       2660.70       2786.82       152.54 o                         
   3   7   4        140.88        134.97        19.73 o                         
   5   7   4          3.47          6.86         1.91 o                         
   7   7   4        607.51        651.86        63.02 o                         
   9   7   4          6.66          7.46         1.51 o                         
 -10   8   4        287.67        338.81        28.45 o                         
  -8   8   4          4.39         14.50         8.97 o                         
  -6   8   4        198.34        228.94         9.90 o                         
  -4   8   4        121.76        135.59         6.72 o                         
  -2   8   4         88.22         84.77         5.39 o                         
   0   8   4        253.41        306.79        40.20 o                         
   2   8   4       1227.52       1208.64       103.03 o                         
   4   8   4        548.22        577.81        66.60 o                         
   6   8   4         71.95         67.76         8.46 o                         
   8   8   4         23.17         18.52         5.65 o                         
  -9   9   4          3.78          4.25         1.74 o                         
  -7   9   4        701.97        690.22        35.91 o                         
  -5   9   4        664.64        642.82        20.60 o                         
  -3   9   4        102.72         94.07         6.46 o                         
  -1   9   4       1633.22       1678.67        89.81 o                         
   1   9   4       1121.32       1097.20        81.68 o                         
   3   9   4         10.50          7.05         1.89 o                         
   5   9   4        737.26        691.59        81.36 o                         
   7   9   4          2.55          4.29         0.99 o                         
  -8  10   4         83.64        119.06         7.62 o                         
  -6  10   4        714.60        779.53        31.41 o                         
  -4  10   4        354.97        311.71        13.04 o                         
  -2  10   4       1320.58       1367.73        91.89 o                         
   0  10   4       1219.39       1211.72        87.08 o                         
   2  10   4        179.71        176.57        18.45 o                         
   4  10   4        578.08        480.09        49.52 o                         
   6  10   4          0.67          2.79         2.57 o                         
  -7  11   4         38.31         41.67         2.56 o                         
  -5  11   4         32.85         26.71         2.50 o                         
  -3  11   4        355.66        374.29        12.32 o                         
  -1  11   4       2414.85       2427.75       135.66 o                         
   1  11   4          5.23          2.55         1.37 o                         
   3  11   4          0.97          1.68         1.30 o                         
   5  11   4        480.79        476.67        58.35 o                         
  -6  12   4          6.45          4.06         1.04 o                         
  -4  12   4       1253.48       1235.06        31.07 o                         
  -2  12   4        174.43        155.11         7.09 o                         
   0  12   4        255.99        228.45        45.63 o                         
   2  12   4        259.70        235.61        39.26 o                         
   4  12   4        308.61        315.65        17.22 o                         
  -5  13   4         18.69         19.93         0.97 o                         
  -3  13   4        133.83        120.57         3.16 o                         
  -1  13   4         64.98         72.27         1.65 o                         
   1  13   4         45.18         42.15         2.76 o                         
   3  13   4         75.66        106.10         2.74 o                         
 -11   1   5        463.47        451.02        34.63 o                         
  -9   1   5        156.78        161.76        11.04 o                         
  -7   1   5         52.07         42.65         3.76 o                         
  -5   1   5       1697.28       1734.51        84.03 o                         
  -3   1   5       2190.31       2511.84        51.98 o                         
  -1   1   5      11692.29      11404.21       383.46 o                         
   1   1   5       1873.34       2084.01       115.26 o                         
   3   1   5       1634.51       1532.21        94.15 o                         
   5   1   5        700.11        760.71        13.85 o                         
   7   1   5        193.81        183.37        12.04 o                         
   9   1   5          1.27          0.04         1.00 o                         
 -12   2   5         13.70         15.04         1.41 o                         
 -10   2   5          5.78         22.95         7.95 o                         
  -8   2   5         64.57         61.15         2.72 o                         
  -6   2   5       4364.93       4424.92       189.59 o                         
  -4   2   5       1202.44       1145.74        30.73 o                         
  -2   2   5        547.10        561.02        14.30 o                         
   0   2   5      21055.29      22401.99       643.07 o                         
   2   2   5       3629.66       3815.27       120.25 o                         
   4   2   5         55.87         68.68        10.15 o                         
   6   2   5          3.87          9.58         3.52 o                         
   8   2   5        361.32        308.34        14.60 o                         
 -11   3   5         24.67         24.58         3.34 o                         
  -9   3   5          2.99          6.08         1.78 o                         
  -7   3   5         24.37         20.85         2.60 o                         
  -5   3   5        126.00        119.03         7.20 o                         
  -3   3   5       9058.34       9332.46       370.39 o                         
  -1   3   5        109.80        119.57         5.74 o                         
   1   3   5         75.42         92.04         1.59 o                         
   3   3   5       1045.68       1052.94       110.04 o                         
   5   3   5         49.47         66.03        20.27 o                         
   7   3   5          5.86          5.17         0.96 o                         
   9   3   5        223.35        226.45        16.95 o                         
 -12   4   5        191.11        162.87        13.00 o                         
 -10   4   5         76.44         69.07        10.55 o                         
  -8   4   5         21.70         15.30        10.85 o                         
  -6   4   5        874.67        878.94       111.46 o                         
  -4   4   5        239.88        227.66        10.54 o                         
  -2   4   5       2192.67       2336.57       102.26 o                         
   0   4   5       1833.84       2259.51        85.40 o                         
   2   4   5       1171.39       1312.04        68.46 o                         
   4   4   5        409.44        423.76        33.64 o                         
   6   4   5         45.55         55.03         4.72 o                         
   8   4   5        538.49        499.93        38.65 o                         
 -11   5   5        113.51        237.10        99.70 o                         
  -9   5   5        860.04        901.92        22.21 o                         
  -7   5   5          1.38          3.68         1.61 o                         
  -5   5   5        301.70        287.23        15.53 o                         
  -3   5   5       3683.79       3944.95       199.71 o                         
  -1   5   5        183.80        148.98         2.55 o                         
   1   5   5        422.55        445.30        17.71 o                         
   3   5   5       1069.51       1028.01        49.02 o                         
   5   5   5        477.27        429.17        22.85 o                         
   7   5   5        286.25        278.94        15.88 o                         
   9   5   5          0.00         -0.27         0.83 o                         
 -10   6   5        364.69        427.80        77.55 o                         
  -8   6   5          2.29          1.28         1.18 o                         
  -6   6   5        833.50        679.31        46.89 o                         
  -4   6   5          2.16         13.36         7.00 o                         
  -2   6   5        642.37        674.48         6.13 o                         
   0   6   5        534.13        549.06        17.22 o                         
   2   6   5          6.08          6.13         0.96 o                         
   4   6   5       1346.75       1322.98        47.06 o                         
   6   6   5        181.23        144.52         9.08 o                         
   8   6   5        160.70        195.70         3.60 o                         
 -11   7   5          0.95          3.15         2.17 o                         
  -9   7   5         69.57         58.54         2.25 o                         
  -7   7   5          2.63          1.25         1.59 o                         
  -5   7   5        331.44        289.68         4.63 o                         
  -3   7   5       1567.20       1448.73        81.29 o                         
  -1   7   5        419.16        408.16        47.74 o                         
   1   7   5        781.86        719.33        52.51 o                         
   3   7   5         23.27         21.98         2.41 o                         
   5   7   5          0.40          0.98         0.86 o                         
   7   7   5         42.45         43.12         6.44 o                         
 -10   8   5        495.28        604.50        22.74 o                         
  -8   8   5         46.70         44.35         2.08 o                         
  -6   8   5        136.57        111.80         4.99 o                         
  -4   8   5        230.75        225.92         7.86 o                         
  -2   8   5        202.25        227.88        18.58 o                         
   0   8   5         62.39         55.70         2.46 o                         
   2   8   5        484.94        490.73        34.24 o                         
   4   8   5        223.94        178.80         8.57 o                         
   6   8   5          5.36          6.26         1.17 o                         
  -9   9   5        173.68        230.68        14.45 o                         
  -7   9   5         58.68         36.60         2.43 o                         
  -5   9   5         70.69         60.97         5.25 o                         
  -3   9   5       1869.26       1702.69       121.03 o                         
  -1   9   5        481.35        469.54        37.15 o                         
   1   9   5       2837.20       2679.99       193.40 o                         
   3   9   5          0.86          4.18         1.59 o                         
   5   9   5         11.10         10.82         2.20 o                         
   7   9   5        145.24        184.48         3.70 o                         
  -8  10   5        400.77        425.42        18.03 o                         
  -6  10   5         86.16         90.79         5.21 o                         
  -4  10   5        897.40        878.35        43.86 o                         
  -2  10   5       1928.53       1904.54       116.18 o                         
   0  10   5          0.02          0.75         1.29 o                         
   2  10   5       1362.85       1206.94        80.11 o                         
   4  10   5        600.23        488.91        28.07 o                         
   6  10   5          9.46         10.69         1.27 o                         
  -7  11   5         18.73         29.56         7.92 o                         
  -5  11   5       1285.69       1221.09        37.82 o                         
  -3  11   5       1158.93       1114.69        37.16 o                         
  -1  11   5          2.07          9.43         3.71 o                         
   1  11   5         18.91         15.70         3.67 o                         
   3  11   5        496.05        538.84        15.16 o                         
   5  11   5        508.68        493.49       121.41 o                         
  -6  12   5        304.37        316.61        15.67 o                         
  -4  12   5       1299.57       1317.48        50.03 o                         
  -2  12   5          7.35          6.33         0.75 o                         
   0  12   5        301.28        295.73        54.92 o                         
   2  12   5        175.72        178.94        10.09 o                         
   4  12   5          3.73          6.02         1.26 o                         
  -5  13   5          7.59          7.61         3.36 o                         
  -3  13   5          8.01          7.54         0.62 o                         
  -1  13   5        246.01        202.52        10.05 o                         
   1  13   5         59.30         54.10         1.82 o                         
 -12   0   6        115.29        122.85        10.23 o                         
 -10   0   6        976.67       1029.27       192.34 o                         
  -8   0   6          3.02          5.67         2.35 o                         
  -6   0   6        276.52        284.79        68.60 o                         
  -4   0   6       1503.05       1249.60       210.82 o                         
  -2   0   6       4552.36       5200.30        19.00 o                         
   0   0   6        482.38        411.67         5.52 o                         
   2   0   6       1408.28       1163.67        10.18 o                         
   4   0   6        417.05        425.97         7.15 o                         
   6   0   6        644.41        676.67         9.50 o                         
   8   0   6          0.00         -0.67         0.96 o                         
 -13   1   6        155.41        170.35         3.88 o                         
 -11   1   6          5.46         11.82         1.28 o                         
  -9   1   6        123.74        136.53        12.58 o                         
  -7   1   6         27.35         24.07         1.85 o                         
  -5   1   6       1163.56       1180.66        43.25 o                         
  -3   1   6       4244.07       4450.94        92.98 o                         
  -1   1   6        233.90        280.20        12.05 o                         
   1   1   6          2.80          1.13         1.32 o                         
   3   1   6        196.09        183.59        13.58 o                         
   5   1   6          6.19         12.98         2.79 o                         
   7   1   6          4.36          7.58         1.57 o                         
   9   1   6          9.51          3.41         1.32 o                         
 -12   2   6          0.61         -0.06         1.25 o                         
 -10   2   6         26.73         26.15         1.83 o                         
  -8   2   6        560.29        517.20        11.44 o                         
  -6   2   6        373.60        340.57         7.35 o                         
  -4   2   6        703.10        711.18        39.12 o                         
  -2   2   6        128.98        166.03         5.10 o                         
   0   2   6       1172.72       1276.69        19.66 o                         
   2   2   6        771.59        729.60        25.21 o                         
   4   2   6        625.46        626.50        17.05 o                         
   6   2   6         68.72         68.47         4.17 o                         
   8   2   6        509.78        494.79        19.92 o                         
 -11   3   6          0.65          1.44         1.23 o                         
  -9   3   6         20.07         18.99         1.48 o                         
  -7   3   6         14.00         17.03         1.84 o                         
  -5   3   6        229.15        235.92        12.93 o                         
  -3   3   6       4191.66       4315.91        99.86 o                         
  -1   3   6       1448.35       1673.65        77.62 o                         
   1   3   6         53.73         33.66         1.83 o                         
   3   3   6          6.71          8.37         1.39 o                         
   5   3   6       1077.81       1004.14        51.86 o                         
   7   3   6        437.06        431.78        25.96 o                         
   9   3   6          2.10          1.45         1.38 o                         
 -12   4   6         14.98         26.40         9.05 o                         
 -10   4   6        244.96        248.89        31.44 o                         
  -8   4   6        566.20        594.83        48.21 o                         
  -6   4   6        257.38        265.26        25.93 o                         
  -4   4   6        231.02        245.06        11.69 o                         
  -2   4   6       1019.87       1028.98        42.41 o                         
   0   4   6       1831.99       2066.33        67.14 o                         
   2   4   6       1076.62       1159.24        88.16 o                         
   4   4   6         84.80         85.37         4.83 o                         
   6   4   6          0.02          1.73         1.61 o                         
   8   4   6         76.32         74.99         3.58 o                         
 -11   5   6         22.22         26.22         2.20 o                         
  -9   5   6          1.31          2.14         2.02 o                         
  -7   5   6        200.88        178.99        12.77 o                         
  -5   5   6        641.44        644.89        85.03 o                         
  -3   5   6       1603.83       1550.53        58.00 o                         
  -1   5   6        243.74        243.47         5.18 o                         
   1   5   6       1534.09       1650.55        97.88 o                         
   3   5   6        433.60        441.64        23.17 o                         
   5   5   6        164.05        146.73         6.71 o                         
   7   5   6         34.11         28.93         2.51 o                         
 -10   6   6         77.28         99.89         5.39 o                         
  -8   6   6          6.49          2.39         1.58 o                         
  -6   6   6          1.88          2.52         1.44 o                         
  -4   6   6       2594.88       2485.70       117.36 o                         
  -2   6   6        362.62        334.11        29.33 o                         
   0   6   6        585.32        529.04         9.89 o                         
   2   6   6          2.00          8.66         5.39 o                         
   4   6   6        207.49        177.11        10.49 o                         
   6   6   6         10.13         10.91         1.14 o                         
   8   6   6          3.66          3.27         0.82 o                         
 -11   7   6        341.65        403.66        26.79 o                         
  -9   7   6        177.44        156.05         9.77 o                         
  -7   7   6       2304.72       2189.17       113.88 o                         
  -5   7   6        556.27        535.92        24.89 o                         
  -3   7   6          1.18          2.68         1.20 o                         
  -1   7   6       1969.49       1922.38       198.06 o                         
   1   7   6        753.33        672.23        17.47 o                         
   3   7   6        370.07        355.97        30.73 o                         
   5   7   6        180.94        164.01         7.35 o                         
   7   7   6        115.65        134.86        14.19 o                         
 -10   8   6        262.46        277.23         8.97 o                         
  -8   8   6        473.42        468.09        26.39 o                         
  -6   8   6       1043.32        962.30        57.30 o                         
  -4   8   6         29.63         25.89         1.88 o                         
  -2   8   6       1101.67        992.52        53.41 o                         
   0   8   6        362.73        292.56         9.53 o                         
   2   8   6        355.19        345.59        28.89 o                         
   4   8   6        187.68        165.98         9.76 o                         
   6   8   6         31.78         34.94         2.10 o                         
  -9   9   6         64.76         77.21         4.85 o                         
  -7   9   6        201.34        216.17        12.72 o                         
  -5   9   6        617.02        599.78        35.77 o                         
  -3   9   6        104.86         82.70         3.13 o                         
  -1   9   6       1014.20        990.30        71.20 o                         
   1   9   6       2001.37       1677.29        51.04 o                         
   3   9   6          7.24         13.96         2.24 o                         
   5   9   6        209.33        189.30        27.07 o                         
  -8  10   6        352.19        373.78        30.80 o                         
  -6  10   6        280.03        273.03        13.36 o                         
  -4  10   6         25.20         29.27         2.26 o                         
  -2  10   6         30.69         26.27         1.34 o                         
   0  10   6        548.67        469.69        16.79 o                         
   2  10   6        794.79        688.13        19.16 o                         
   4  10   6        565.82        508.90        17.25 o                         
  -7  11   6         31.33         30.96         1.38 o                         
  -5  11   6        234.80        249.81        17.36 o                         
  -3  11   6         15.24         13.36         1.24 o                         
  -1  11   6        114.25         99.25         6.21 o                         
   1  11   6         55.29         56.47         3.12 o                         
   3  11   6        692.43        636.68        35.45 o                         
  -6  12   6        297.26        334.73        15.92 o                         
  -4  12   6         41.95         37.96         1.62 o                         
  -2  12   6          4.26          3.81         0.93 o                         
   0  12   6          4.42          5.48         0.89 o                         
   2  12   6        262.82        274.49        14.94 o                         
  -3  13   6        106.29        104.67        10.82 o                         
  -1  13   6         40.83         43.11         2.60 o                         
 -13   1   7        135.79        177.98         3.89 o                         
 -11   1   7         12.44         14.75         1.27 o                         
  -9   1   7         49.85         48.37         3.65 o                         
  -7   1   7         56.93         33.23         3.77 o                         
  -5   1   7        538.30        649.37        35.70 o                         
  -3   1   7       3389.97       3587.36       127.27 o                         
  -1   1   7        900.25        842.50        21.89 o                         
   1   1   7        458.35        407.42         9.40 o                         
   3   1   7       2345.09       2207.91       158.51 o                         
   5   1   7        564.24        627.57        16.64 o                         
   7   1   7        107.20        103.85         5.99 o                         
 -12   2   7         80.33         83.46        12.71 o                         
 -10   2   7         76.20         84.87         5.63 o                         
  -8   2   7        549.02        644.26        37.55 o                         
  -6   2   7         25.28         25.02         2.11 o                         
  -4   2   7         11.59          5.97         3.21 o                         
  -2   2   7         17.31          9.30         1.80 o                         
   0   2   7        651.31        531.98        16.86 o                         
   2   2   7        450.99        450.06        28.67 o                         
   4   2   7         26.49         25.04         2.10 o                         
   6   2   7        901.38        923.69        37.40 o                         
   8   2   7        657.72        589.50        11.94 o                         
 -11   3   7        439.47        457.02        39.94 o                         
  -9   3   7        283.54        316.64         7.23 o                         
  -7   3   7        177.62        163.57        14.57 o                         
  -5   3   7         65.40         60.40         7.22 o                         
  -3   3   7       1007.28       1054.22        31.99 o                         
  -1   3   7         48.13         25.15         2.58 o                         
   1   3   7        240.05        216.86        14.77 o                         
   3   3   7        518.37        505.12        34.05 o                         
   5   3   7         33.78         32.33         1.63 o                         
   7   3   7          0.56          1.91         0.75 o                         
 -12   4   7         20.68         23.29         1.91 o                         
 -10   4   7          0.06          3.51         1.41 o                         
  -8   4   7         30.95         24.89         2.00 o                         
  -6   4   7       2144.93       2219.85        14.97 o                         
  -4   4   7          2.28          3.76         1.39 o                         
  -2   4   7        350.00        334.88        15.02 o                         
   0   4   7          5.57         17.12         7.31 o                         
   2   4   7        185.00        174.97        25.51 o                         
   4   4   7        118.89        147.84        10.58 o                         
   6   4   7        408.84        359.70        12.95 o                         
   8   4   7       1212.45       1171.53       124.29 o                         
 -11   5   7        292.62        319.20        16.62 o                         
  -9   5   7         22.36         20.86         1.55 o                         
  -7   5   7       2163.54       2238.51        85.36 o                         
  -5   5   7        283.09        266.64        42.93 o                         
  -3   5   7        988.11        991.11        50.60 o                         
  -1   5   7          2.13          3.79         1.14 o                         
   1   5   7         74.81         89.47         5.66 o                         
   3   5   7        210.04        236.80        10.62 o                         
   5   5   7         69.79         54.65         2.96 o                         
   7   5   7        101.04         84.74         4.19 o                         
 -10   6   7       1102.81       1252.67        69.03 o                         
  -8   6   7        352.68        324.86        15.55 o                         
  -6   6   7        862.92        775.74        51.51 o                         
  -4   6   7       2486.63       2356.26       182.62 o                         
  -2   6   7        201.29        202.82        16.24 o                         
   0   6   7        682.75        554.59        23.47 o                         
   2   6   7         64.64         76.09         4.52 o                         
   4   6   7        189.79        146.01         6.88 o                         
   6   6   7        305.61        271.73         7.88 o                         
 -11   7   7         41.16         53.10         2.51 o                         
  -9   7   7          0.25          3.19         1.78 o                         
  -7   7   7         78.71         84.61         3.23 o                         
  -5   7   7        351.99        330.37        16.04 o                         
  -3   7   7         56.46         57.95         1.76 o                         
  -1   7   7       1262.52       1043.35        25.15 o                         
   1   7   7       1053.93        868.35        34.78 o                         
   3   7   7         22.54         16.34         0.97 o                         
   5   7   7         29.72         26.25         1.28 o                         
   7   7   7         69.33        111.15         2.94 o                         
 -10   8   7        530.91        614.53        33.87 o                         
  -8   8   7        626.30        594.39        31.69 o                         
  -6   8   7         15.35         30.87         7.26 o                         
  -4   8   7       1131.38        951.84        24.41 o                         
  -2   8   7       2136.72       1827.38        58.45 o                         
   0   8   7        583.68        501.58        15.46 o                         
   2   8   7          0.78          1.25         0.90 o                         
   4   8   7         95.22         81.74         5.65 o                         
   6   8   7         15.51         12.85         0.84 o                         
  -9   9   7        112.48        120.61         6.82 o                         
  -7   9   7        102.03         91.67         4.80 o                         
  -5   9   7        181.50        143.48         3.18 o                         
  -3   9   7       1395.99       1168.47        44.25 o                         
  -1   9   7       1332.80       1086.81        36.62 o                         
   1   9   7          3.19          2.10         0.90 o                         
   3   9   7        416.59        361.70        26.41 o                         
   5   9   7        172.15        173.84         8.91 o                         
  -8  10   7          0.17          0.30         1.04 o                         
  -6  10   7         35.95         35.47         1.63 o                         
  -4  10   7          2.37          4.11         0.85 o                         
  -2  10   7        163.21        142.41         4.64 o                         
   0  10   7        665.70        525.22        13.57 o                         
   2  10   7          9.58          6.77         0.84 o                         
   4  10   7        149.46        158.60         8.82 o                         
  -7  11   7         26.86         30.01         0.93 o                         
  -5  11   7         46.36         59.73         2.45 o                         
  -3  11   7         24.81         19.36         0.96 o                         
  -1  11   7        148.22        117.55         5.36 o                         
   1  11   7         96.20         98.95         4.21 o                         
   3  11   7         59.42         49.48         2.99 o                         
  -6  12   7        128.90        120.00         6.43 o                         
  -4  12   7          2.52          6.10         0.96 o                         
  -2  12   7          9.86         13.93         0.79 o                         
   0  12   7         85.64         78.07         1.98 o                         
  -3  13   7         71.15         59.60         2.07 o                         
 -12   0   8          1.02          2.75         1.77 o                         
 -10   0   8        103.72        106.28        13.98 o                         
  -8   0   8        154.27        158.08         7.66 o                         
  -6   0   8       5759.31       5441.63        23.08 o                         
  -4   0   8        133.57        117.62         2.44 o                         
  -2   0   8        176.29        135.39         3.61 o                         
   0   0   8        689.51        543.65         5.47 o                         
   2   0   8       2051.86       1963.79        15.20 o                         
   4   0   8       1423.17       1609.97        35.61 o                         
   6   0   8         74.76         78.10         2.93 o                         
 -11   1   8        117.99        125.10        10.86 o                         
  -9   1   8        144.84        171.81         3.48 o                         
  -7   1   8          6.68          6.72         2.32 o                         
  -5   1   8        143.95        154.22        22.34 o                         
  -3   1   8          8.84         19.52         1.24 o                         
  -1   1   8         88.58         79.07         2.35 o                         
   1   1   8         40.96         33.87         3.23 o                         
   3   1   8        149.00        158.32         3.66 o                         
   5   1   8       1227.60       1313.68        29.31 o                         
   7   1   8        116.12        117.84         6.68 o                         
 -12   2   8        216.00        263.52        11.87 o                         
 -10   2   8          0.84          2.41         1.78 o                         
  -8   2   8        176.20        170.73        14.95 o                         
  -6   2   8        974.85        913.82       103.16 o                         
  -4   2   8         15.17          9.78         1.52 o                         
  -2   2   8         25.82         26.09         1.46 o                         
   0   2   8         85.93         77.74        10.28 o                         
   2   2   8          0.09         -1.12         1.39 o                         
   4   2   8         12.60         14.63         0.95 o                         
   6   2   8        766.16        771.97        33.16 o                         
 -11   3   8          0.88          0.95         1.22 o                         
  -9   3   8        346.34        398.37        14.48 o                         
  -7   3   8         12.43         11.98         3.66 o                         
  -5   3   8         64.93         62.14        13.23 o                         
  -3   3   8        536.88        515.76        22.52 o                         
  -1   3   8        490.97        476.12        41.55 o                         
   1   3   8        699.75        668.18        64.09 o                         
   3   3   8         17.49         27.76         2.95 o                         
   5   3   8        873.26        898.33        27.54 o                         
   7   3   8        252.35        245.20         8.87 o                         
 -12   4   8         24.96         23.33         4.13 o                         
 -10   4   8        295.56        345.61         7.71 o                         
  -8   4   8        102.88         87.96         5.38 o                         
  -6   4   8       1216.41       1163.45       234.69 o                         
  -4   4   8        871.30        816.80        64.02 o                         
  -2   4   8        200.42        206.12         4.38 o                         
   0   4   8        702.68        715.77       134.13 o                         
   2   4   8         31.96         28.87         2.58 o                         
   4   4   8        452.43        424.80        28.19 o                         
   6   4   8        865.15        802.65        34.15 o                         
 -11   5   8          5.58          4.42         1.31 o                         
  -9   5   8        332.72        363.31         3.87 o                         
  -7   5   8       2796.96       2541.77       174.45 o                         
  -5   5   8         17.48         20.03         5.36 o                         
  -3   5   8         92.57         84.03         6.94 o                         
  -1   5   8        217.97        190.20        10.94 o                         
   1   5   8         97.62         97.08         5.05 o                         
   3   5   8        878.72        732.31        60.73 o                         
   5   5   8        435.94        402.77        17.52 o                         
   7   5   8          4.24          3.55         1.14 o                         
 -10   6   8          2.06          6.61         1.44 o                         
  -8   6   8         70.99         69.01         2.12 o                         
  -6   6   8        210.09        218.58        11.19 o                         
  -4   6   8       1332.78       1141.27        39.25 o                         
  -2   6   8         66.47         48.28         4.88 o                         
   0   6   8          3.22         19.34         5.40 o                         
   2   6   8          9.34          7.17         0.80 o                         
   4   6   8        159.52        110.83         4.40 o                         
   6   6   8        154.97        151.76         2.42 o                         
 -11   7   8        101.47        103.95         5.85 o                         
  -9   7   8          8.49          8.98         2.55 o                         
  -7   7   8        443.28        398.73        11.77 o                         
  -5   7   8        443.13        377.42        12.92 o                         
  -3   7   8        390.57        331.83         6.58 o                         
  -1   7   8          8.41          9.71         2.19 o                         
   1   7   8          9.64          0.77         0.75 o                         
   3   7   8        750.90        658.79        42.60 o                         
   5   7   8        384.40        393.29        14.03 o                         
 -10   8   8         48.53         66.45         2.56 o                         
  -8   8   8         55.16         55.77         2.36 o                         
  -6   8   8        201.91        167.21         6.31 o                         
  -4   8   8       1646.16       1328.10        38.80 o                         
  -2   8   8          1.76          1.60         1.00 o                         
   0   8   8        701.41        563.83        17.70 o                         
   2   8   8         75.41         57.26         5.15 o                         
   4   8   8        203.19        205.11        10.07 o                         
  -9   9   8         36.20         29.70         3.81 o                         
  -7   9   8          3.24          4.85         1.15 o                         
  -5   9   8         33.78         26.72         1.17 o                         
  -3   9   8         43.90         29.16         1.79 o                         
  -1   9   8        199.93        143.01         4.04 o                         
   1   9   8         23.36         16.96         1.32 o                         
   3   9   8         84.52         77.75         4.96 o                         
  -8  10   8         10.23         19.35         1.53 o                         
  -6  10   8        235.13        208.10         4.33 o                         
  -4  10   8        126.77        105.49         5.91 o                         
  -2  10   8        142.48        115.92         2.63 o                         
   0  10   8         11.57         10.45         1.16 o                         
   2  10   8         67.94         58.80         3.17 o                         
  -7  11   8          0.74          1.04         1.06 o                         
  -5  11   8        162.03        171.92         7.37 o                         
  -3  11   8          0.38          0.75         0.57 o                         
  -1  11   8         42.70         37.77         0.88 o                         
   1  11   8         21.55         25.26         0.97 o                         
  -4  12   8         18.05         24.99         0.99 o                         
  -2  12   8          2.01          2.33         0.65 o                         
   0  12   8         20.59         22.23         1.63 o                         
 -11   1   9         26.86         24.32         1.89 o                         
  -9   1   9       1811.49       2031.93        47.32 o                         
  -7   1   9        243.52        260.82        17.60 o                         
  -5   1   9          4.88          6.27         1.81 o                         
  -3   1   9       1399.70       1300.51        34.13 o                         
  -1   1   9         10.12         12.13         3.84 o                         
   1   1   9       1960.97       1794.78        59.61 o                         
   3   1   9       2125.43       2432.80        41.00 o                         
   5   1   9        445.45        469.11        13.14 o                         
   7   1   9          8.88          9.91         1.46 o                         
 -12   2   9         25.82         32.29         1.38 o                         
 -10   2   9          5.73          7.77         1.19 o                         
  -8   2   9          1.10          5.50         1.57 o                         
  -6   2   9        216.83        171.16        20.70 o                         
  -4   2   9       1334.07       1341.24       123.08 o                         
  -2   2   9          8.28          8.64         1.17 o                         
   0   2   9       1679.71       1548.53       127.85 o                         
   2   2   9         92.01         98.39         4.89 o                         
   4   2   9         99.30        121.59         5.10 o                         
   6   2   9        222.89        225.63        11.87 o                         
 -11   3   9        365.21        396.69        11.23 o                         
  -9   3   9       1018.62       1113.69        24.77 o                         
  -7   3   9        475.79        440.12        27.28 o                         
  -5   3   9          2.09          8.88         5.86 o                         
  -3   3   9         49.93         31.94         2.93 o                         
  -1   3   9        224.47        217.74        20.65 o                         
   1   3   9        748.87        815.98        44.61 o                         
   3   3   9         70.38         63.10         2.59 o                         
   5   3   9        563.80        581.12        19.45 o                         
 -12   4   9         10.92          7.01         3.73 o                         
 -10   4   9       1475.98       1633.79        30.69 o                         
  -8   4   9        133.91        134.89        10.33 o                         
  -6   4   9         55.75         47.12         3.28 o                         
  -4   4   9        145.96        129.44        10.79 o                         
  -2   4   9          6.93          4.85         1.64 o                         
   0   4   9         68.80         65.66         5.81 o                         
   2   4   9         25.25         30.47         4.07 o                         
   4   4   9         50.68         45.49         3.01 o                         
   6   4   9          3.17          4.86         2.33 o                         
 -11   5   9         10.95         11.44         1.57 o                         
  -9   5   9         60.96         68.39         2.38 o                         
  -7   5   9         34.69         31.53         2.09 o                         
  -5   5   9        307.90        310.69        27.80 o                         
  -3   5   9         80.93         63.68         1.94 o                         
  -1   5   9        505.15        398.86         7.36 o                         
   1   5   9         15.66         13.38         2.19 o                         
   3   5   9        659.60        589.59        34.74 o                         
   5   5   9         80.69         81.07         2.60 o                         
 -10   6   9        466.25        546.11        16.23 o                         
  -8   6   9        154.72        169.02        15.23 o                         
  -6   6   9          8.35         15.41         1.87 o                         
  -4   6   9        174.25        122.27         5.09 o                         
  -2   6   9        652.32        525.62        21.72 o                         
   0   6   9        321.39        237.79         6.62 o                         
   2   6   9       1600.74       1348.62       103.00 o                         
   4   6   9         31.46         22.22         1.11 o                         
  -9   7   9         43.54         38.40         1.74 o                         
  -7   7   9        555.30        507.95        21.35 o                         
  -5   7   9        366.34        280.33        17.88 o                         
  -3   7   9        504.61        397.23         7.85 o                         
  -1   7   9        298.20        219.86         5.74 o                         
   1   7   9         60.54         38.42         2.68 o                         
   3   7   9          1.67          2.94         0.73 o                         
   5   7   9         53.08         65.41         6.36 o                         
 -10   8   9         31.80         53.84         5.69 o                         
  -8   8   9         10.18          7.67         1.32 o                         
  -6   8   9        211.85        183.56         7.39 o                         
  -4   8   9          7.74          5.57         0.74 o                         
  -2   8   9        118.83         80.34         2.62 o                         
   0   8   9         11.78          7.59         1.12 o                         
   2   8   9        512.13        475.60        34.76 o                         
   4   8   9         12.03         11.20         2.10 o                         
  -9   9   9         16.58         22.14         1.37 o                         
  -7   9   9        365.72        369.69        20.63 o                         
  -5   9   9         10.38         14.95         3.25 o                         
  -3   9   9          4.41          4.52         0.64 o                         
  -1   9   9        911.33        675.63         8.33 o                         
   1   9   9         72.87         62.24         1.93 o                         
   3   9   9          0.02          0.77         1.03 o                         
  -8  10   9        116.86        149.13         3.51 o                         
  -6  10   9        175.72        182.08         3.69 o                         
  -4  10   9        180.07        165.54        13.71 o                         
  -2  10   9         82.85         64.58         1.49 o                         
   0  10   9          0.15          0.99         0.89 o                         
   2  10   9         24.80         24.42         0.90 o                         
  -5  11   9         31.27         26.43         1.62 o                         
  -3  11   9        101.60         91.84         1.75 o                         
  -1  11   9         35.45         27.86         1.05 o                         
   1  11   9        163.84        173.94        20.27 o                         
 -12   0  10        504.32        592.75         7.10 o                         
 -10   0  10        195.59        197.95         5.63 o                         
  -8   0  10         75.39         79.01         3.39 o                         
  -6   0  10       2829.01       3095.04       114.32 o                         
  -4   0  10        611.59        597.75         7.79 o                         
  -2   0  10        638.37        619.28        32.07 o                         
   0   0  10       5615.01       6252.32       243.09 o                         
   2   0  10       2576.17       2951.06        13.34 o                         
   4   0  10        411.81        516.23         5.95 o                         
   6   0  10         24.77         25.19         2.84 o                         
 -11   1  10         49.08         54.04         2.18 o                         
  -9   1  10          7.04          7.53         1.56 o                         
  -7   1  10        425.49        424.51        33.23 o                         
  -5   1  10         39.90         28.53         2.73 o                         
  -3   1  10       1024.08        903.81        26.06 o                         
  -1   1  10        909.07        994.75        57.24 o                         
   1   1  10       1018.69       1100.88        25.76 o                         
   3   1  10        381.98        444.27        14.28 o                         
   5   1  10         43.73         50.58         2.24 o                         
 -12   2  10       1324.04       1619.24        19.71 o                         
 -10   2  10         10.62         13.58         1.54 o                         
  -8   2  10         54.92         56.24         4.00 o                         
  -6   2  10        874.95        911.87        53.46 o                         
  -4   2  10        386.09        342.75        12.63 o                         
  -2   2  10       2760.47       2574.09       227.78 o                         
   0   2  10       1042.12       1102.56        38.72 o                         
   2   2  10        149.73        168.77         4.97 o                         
   4   2  10        204.65        241.19         7.14 o                         
   6   2  10         25.41         33.69         2.49 o                         
 -11   3  10         10.03         16.98         1.41 o                         
  -9   3  10        813.45        814.40        22.82 o                         
  -7   3  10         20.73         21.12         2.72 o                         
  -5   3  10         92.49         98.26         6.74 o                         
  -3   3  10       1507.64       1662.25       113.64 o                         
  -1   3  10         17.33         25.47         2.27 o                         
   1   3  10        138.65        152.65         8.20 o                         
   3   3  10        152.38        152.50         2.83 o                         
   5   3  10          3.71          5.20         1.14 o                         
 -10   4  10         80.54         92.81         2.72 o                         
  -8   4  10        111.41        115.76         5.94 o                         
  -6   4  10        584.27        543.48        51.07 o                         
  -4   4  10        179.68        147.73         7.37 o                         
  -2   4  10        416.67        406.89        68.71 o                         
   0   4  10         29.96         14.80         1.92 o                         
   2   4  10         26.96         29.28         1.74 o                         
   4   4  10         59.90         63.75         4.13 o                         
 -11   5  10         22.33         23.87         1.64 o                         
  -9   5  10         50.70         45.23         2.91 o                         
  -7   5  10         38.19         45.24         4.52 o                         
  -5   5  10         12.10          8.85         1.26 o                         
  -3   5  10         36.38         25.62         0.99 o                         
  -1   5  10        524.66        433.81        18.72 o                         
   1   5  10        218.26        200.73        24.88 o                         
   3   5  10        231.45        225.99        15.50 o                         
   5   5  10        106.08        108.99         1.75 o                         
 -10   6  10          9.63         11.78         1.00 o                         
  -8   6  10         71.12         61.74         2.49 o                         
  -6   6  10        353.40        290.68         6.19 o                         
  -4   6  10         16.64         14.53         1.67 o                         
  -2   6  10         46.64         31.64         1.37 o                         
   0   6  10        143.50         93.10         2.77 o                         
   2   6  10          2.96          0.69         0.83 o                         
   4   6  10         40.53         51.98         2.98 o                         
  -9   7  10         91.21         89.58         6.35 o                         
  -7   7  10         18.19         14.50         3.15 o                         
  -5   7  10          2.66          1.68         0.93 o                         
  -3   7  10         55.33         44.32         2.55 o                         
  -1   7  10        778.10        625.44        30.59 o                         
   1   7  10        168.95        131.71        14.23 o                         
   3   7  10        138.65        126.53         8.66 o                         
  -8   8  10         16.29         15.56         2.02 o                         
  -6   8  10          0.00          1.83         1.27 o                         
  -4   8  10        755.16        570.89        27.74 o                         
  -2   8  10         52.59         33.79         1.18 o                         
   0   8  10         29.66         21.19         1.72 o                         
   2   8  10        111.13        112.62         6.12 o                         
  -7   9  10          4.92          6.94         0.84 o                         
  -5   9  10        113.77         96.84         3.28 o                         
  -3   9  10         38.19         37.10         1.20 o                         
  -1   9  10         26.77         15.44         0.83 o                         
   1   9  10         71.81         69.95         4.22 o                         
  -6  10  10        114.25        107.75         5.91 o                         
  -4  10  10        674.11        574.31        14.94 o                         
  -2  10  10         90.68         82.16         3.52 o                         
   0  10  10          0.99          1.36         0.61 o                         
  -5  11  10         30.18         29.07         1.62 o                         
  -3  11  10          7.20          7.91         1.59 o                         
  -1  11  10        141.57        143.69         2.76 o                         
 -11   1  11        340.27        378.13        11.61 o                         
  -9   1  11        416.46        419.26        12.66 o                         
  -7   1  11         49.07         51.15         1.45 o                         
  -5   1  11         90.62         93.31         6.32 o                         
  -3   1  11       2220.03       2357.48        55.11 o                         
  -1   1  11        663.58        729.16        20.76 o                         
   1   1  11          0.05          0.06         0.79 o                         
   3   1  11          0.79          1.52         0.70 o                         
   5   1  11        110.85        116.83         7.42 o                         
 -12   2  11         92.06        105.30         8.14 o                         
 -10   2  11        203.80        207.70         6.32 o                         
  -8   2  11        239.01        209.81        13.83 o                         
  -6   2  11         33.45         44.50         4.35 o                         
  -4   2  11        230.15        222.01        18.44 o                         
  -2   2  11       1283.65       1450.27        46.60 o                         
   0   2  11        112.82        127.18         7.36 o                         
   2   2  11        253.77        327.82         8.03 o                         
   4   2  11          3.16          2.56         0.68 o                         
 -11   3  11         32.18         41.11         1.60 o                         
  -9   3  11        129.94        132.38         5.33 o                         
  -7   3  11         12.92         17.20         2.50 o                         
  -5   3  11       1383.04       1349.71        87.84 o                         
  -3   3  11       1327.72       1298.12        73.28 o                         
  -1   3  11        286.88        344.44        24.52 o                         
   1   3  11        131.08        158.41         5.82 o                         
   3   3  11          3.25          1.85         0.68 o                         
   5   3  11          5.69          6.67         0.97 o                         
 -10   4  11          6.39          8.92         0.93 o                         
  -8   4  11         11.32         12.62         1.76 o                         
  -6   4  11        211.61        197.23        17.51 o                         
  -4   4  11        472.08        415.60        36.30 o                         
  -2   4  11        693.21        705.99        80.73 o                         
   0   4  11        674.86        622.50        42.53 o                         
   2   4  11        203.55        218.75         7.47 o                         
   4   4  11         23.72         32.68         3.12 o                         
 -11   5  11        308.36        284.43        88.28 o                         
  -9   5  11        103.66        104.93         5.37 o                         
  -7   5  11        455.12        377.60         6.86 o                         
  -5   5  11       1397.49       1187.18        96.37 o                         
  -3   5  11          4.30          4.02         1.69 o                         
  -1   5  11        104.49         62.45         5.06 o                         
   1   5  11         47.72         41.97         2.72 o                         
   3   5  11          4.81          4.55         0.72 o                         
 -10   6  11         94.72         89.62        18.09 o                         
  -8   6  11        829.78        825.47       100.99 o                         
  -6   6  11         82.45         71.52         2.11 o                         
  -4   6  11         28.16         22.11         1.27 o                         
  -2   6  11         98.75         70.36         7.60 o                         
   0   6  11         10.63         11.16         1.95 o                         
   2   6  11         50.90         56.85         4.62 o                         
  -9   7  11          0.13          1.18         0.81 o                         
  -7   7  11        269.28        242.76         3.06 o                         
  -5   7  11         17.98         12.34         1.25 o                         
  -3   7  11         59.87         34.98         1.70 o                         
  -1   7  11         52.08         38.27         1.31 o                         
   1   7  11         65.98         62.23         4.46 o                         
   3   7  11         16.04         18.44         0.86 o                         
  -8   8  11         72.23         68.24         3.87 o                         
  -6   8  11         73.88         60.71         3.21 o                         
  -4   8  11          2.32          4.04         0.79 o                         
  -2   8  11         12.30         12.22         0.74 o                         
   0   8  11         33.86         26.78         3.45 o                         
   2   8  11         53.88         62.29         8.59 o                         
  -7   9  11         23.64         23.95         2.39 o                         
  -5   9  11          3.49          3.69         0.84 o                         
  -3   9  11         30.34         21.46         0.90 o                         
  -1   9  11          1.22          1.02         0.66 o                         
   1   9  11        165.38        186.07        25.78 o                         
  -6  10  11          0.05         -1.01         1.33 o                         
  -4  10  11         13.94         11.88         0.87 o                         
  -2  10  11        167.01        170.70         8.22 o                         
 -10   0  12         97.65        122.24        17.07 o                         
  -8   0  12         59.88         47.53         3.11 o                         
  -6   0  12       1127.10       1150.49        79.10 o                         
  -4   0  12          3.23          1.52         1.18 o                         
  -2   0  12        539.86        598.42        18.52 o                         
   0   0  12         50.95         47.08         4.22 o                         
   2   0  12        546.39        618.15        20.06 o                         
   4   0  12        100.84        118.78        17.28 o                         
 -11   1  12          9.37          7.85         1.01 o                         
  -9   1  12          7.24          8.59         1.69 o                         
  -7   1  12         65.55         65.00         2.96 o                         
  -5   1  12          0.30          0.84         1.43 o                         
  -3   1  12          1.32          4.06         0.69 o                         
  -1   1  12         34.00         37.15         1.20 o                         
   1   1  12        102.72        120.58         1.86 o                         
   3   1  12        124.73        151.88         2.35 o                         
 -10   2  12         54.94         51.77         1.74 o                         
  -8   2  12         24.77         21.46         1.53 o                         
  -6   2  12       1732.77       1756.78       123.67 o                         
  -4   2  12         14.11         11.18         1.10 o                         
  -2   2  12         11.24          9.50         0.78 o                         
   0   2  12         74.08         81.89         2.57 o                         
   2   2  12         51.67         59.90         3.00 o                         
   4   2  12         37.13         47.03         3.65 o                         
 -11   3  12         76.27         87.03        11.51 o                         
  -9   3  12         12.10          9.02         1.21 o                         
  -7   3  12         10.98          9.70         1.07 o                         
  -5   3  12        995.54        978.42        47.97 o                         
  -3   3  12        465.31        411.73        34.98 o                         
  -1   3  12        108.18        125.92         4.47 o                         
   1   3  12          7.97          9.99         0.98 o                         
   3   3  12        655.93        820.32        23.55 o                         
 -10   4  12         91.66         93.24        10.76 o                         
  -8   4  12        942.16        948.00       110.36 o                         
  -6   4  12        339.36        311.98        15.48 o                         
  -4   4  12         18.22         29.78         3.07 o                         
  -2   4  12         50.89         62.00         4.56 o                         
   0   4  12        334.08        413.47        16.73 o                         
   2   4  12         84.69        106.70         1.62 o                         
  -9   5  12        135.90        117.44         4.61 o                         
  -7   5  12         69.73         61.25         4.73 o                         
  -5   5  12        245.59        208.82        14.89 o                         
  -3   5  12         96.55         70.86         9.24 o                         
  -1   5  12         29.03         33.88         1.92 o                         
   1   5  12          0.03          2.25         0.69 o                         
   3   5  12         17.71         19.88         1.12 o                         
  -8   6  12        433.31        428.58        36.85 o                         
  -6   6  12        163.79        158.06         8.26 o                         
  -4   6  12         21.99         14.52         1.74 o                         
  -2   6  12         11.18          8.61         2.99 o                         
   0   6  12         11.56          7.79         0.78 o                         
   2   6  12         42.00         40.54         1.04 o                         
  -7   7  12         19.88         24.14         2.16 o                         
  -5   7  12          6.64          5.78         0.90 o                         
  -3   7  12        133.91        122.36        11.86 o                         
  -1   7  12         75.40         69.61         2.89 o                         
   1   7  12          1.82          2.71         0.78 o                         
  -6   8  12         16.13         15.44         0.92 o                         
  -4   8  12         15.13         19.37         1.58 o                         
  -2   8  12         66.56         61.58         2.84 o                         
   0   8  12        288.20        299.20        35.28 o                         
  -5   9  12          4.37          7.27         0.68 o                         
  -3   9  12         20.47         18.67         0.99 o                         
  -9   1  13        897.26        835.14         5.18 o                         
  -7   1  13        125.93        140.12        12.12 o                         
  -5   1  13         36.11         47.01         1.56 o                         
  -3   1  13        110.01        122.28         4.43 o                         
  -1   1  13          9.85         11.94         1.57 o                         
   1   1  13         38.11         55.56         1.06 o                         
 -10   2  13        121.50        125.64         9.34 o                         
  -8   2  13          4.19          4.30         0.96 o                         
  -6   2  13         65.60         50.55         5.12 o                         
  -4   2  13         55.92         55.36         1.66 o                         
  -2   2  13         35.61         40.08         2.00 o                         
   0   2  13        339.85        432.60         4.69 o                         
   2   2  13         25.57         41.33         1.04 o                         
  -9   3  13        219.30        201.99         2.99 o                         
  -7   3  13        133.13        107.17         6.62 o                         
  -5   3  13          1.62          0.24         0.66 o                         
  -3   3  13         39.72         34.64         2.01 o                         
  -1   3  13         10.97          8.53         1.37 o                         
   1   3  13        120.18        165.47         5.67 o                         
 -10   4  13          6.95          5.61         1.54 o                         
  -8   4  13        232.10        247.86        26.79 o                         
  -6   4  13          0.02          1.42         0.96 o                         
  -4   4  13        165.20        153.94        16.01 o                         
  -2   4  13         75.92         66.55         4.62 o                         
   0   4  13        136.10        181.80         3.05 o                         
   2   4  13        115.75        154.47         2.33 o                         
  -9   5  13          1.34          2.22         0.80 o                         
  -7   5  13         57.62         51.75         6.24 o                         
  -5   5  13         35.16         26.37         1.89 o                         
  -3   5  13         25.66         20.02         3.56 o                         
  -1   5  13         12.68          6.65         1.63 o                         
   1   5  13         85.21        124.32         2.94 o                         
  -8   6  13         48.97         50.37         6.92 o                         
  -6   6  13         15.30         17.59         1.24 o                         
  -4   6  13          0.01         -0.31         0.84 o                         
  -2   6  13         19.59         22.73         2.99 o                         
   0   6  13          6.04          3.92         0.98 o                         
  -7   7  13         84.56        108.18        23.08 o                         
  -5   7  13         58.50         52.19         4.62 o                         
  -3   7  13         29.77         33.20         4.65 o                         
  -1   7  13         19.70         21.04         3.12 o                         
  -6   8  13         57.48         69.34         2.10 o                         
  -4   8  13         66.40         87.41         6.90 o                         
 -10   0  14        199.13        201.31         3.07 o                         
  -8   0  14        205.60        158.15         3.40 o                         
  -6   0  14         13.75         16.45         4.34 o                         
  -4   0  14        391.86        450.87         7.83 o                         
  -2   0  14         26.66         27.28         1.34 o                         
   0   0  14        177.28        275.57         4.05 o                         
  -7   1  14         90.74         92.24         9.63 o                         
  -5   1  14        241.86        254.79        12.31 o                         
  -3   1  14          1.79          3.32         0.57 o                         
  -1   1  14         53.98         60.35         1.94 o                         
   1   1  14         21.03         32.36         1.30 o                         
  -8   2  14          4.45          6.46         1.35 o                         
  -6   2  14          3.85          1.81         0.68 o                         
  -4   2  14         48.29         62.82         5.37 o                         
  -2   2  14         83.56        119.78         2.68 o                         
   0   2  14         15.58         26.60         3.29 o                         
  -9   3  14        102.34         96.19         8.05 o                         
  -7   3  14         99.55        110.01         9.15 o                         
  -5   3  14        149.33        160.25        14.11 o                         
  -3   3  14         23.30         22.92         1.25 o                         
  -1   3  14        260.34        393.09        18.11 o                         
  -8   4  14         19.30         21.81         2.06 o                         
  -6   4  14         76.19         83.17        11.59 o                         
  -4   4  14        165.48        189.61        27.75 o                         
  -2   4  14        182.11        228.30        18.18 o                         
   0   4  14         94.90        144.53         5.97 o                         
  -7   5  14        102.20        113.03        23.25 o                         
  -5   5  14          0.65          1.08         0.80 o                         
  -3   5  14         88.25        107.98        12.36 o                         
  -1   5  14        107.34        151.18        13.30 o                         
  -6   6  14         86.96         96.94        15.33 o                         
  -4   6  14         89.76         81.40         7.92 o                         
  -7   1  15        173.83        212.83         2.76 o                         
  -5   1  15         45.33         59.87         3.68 o                         
  -3   1  15        163.55        263.75         8.82 o                         
  -1   1  15        170.51        265.89         2.94 o                         
  -8   2  15         15.88         11.43         0.98 o                         
  -6   2  15         84.84         98.66         3.05 o                         
  -4   2  15        199.04        265.55         8.62 o                         
  -2   2  15          2.46          5.91         0.55 o                         
  -7   3  15          2.01          3.19         1.11 o                         
  -5   3  15          7.68          9.48         1.26 o                         
  -3   3  15          2.42          3.84         0.63 o                         
  -6   4  15          1.17         -0.24         1.00 o                         
  -4   4  15         37.72         41.09         1.58 o                         
                                                                                
